# Supplementary material for: Comprehensive analysis of CCCH zinc finger family in poplar (Populus trichocarpa)
Source: BMC Genomics. 2012 Jun 18;13:253. doi: 10.1186/1471-2164-13-253 (PMC3427045; doi:10.1186/1471-2164-13-253)
Supplement: Additional file 1 — A complete list of 91 CCCH gene sequences identified in the present study. Genomic DNA sequences are obtained from Phytozome (http://www.phytozome.net /poplar, release 2.1). Amino acid sequences are deduced from the corresponding coding sequences. [file 1471-2164-13-253-S1.xls]

## Sheet: PtC3H_CDS
The coding sequences of 91 Populus CCCH genes
>PtC3H1
ATGGGCACGATTTCTGCTGAGCAACACAAGCTCTTCCCCTCTCACCAAATTCTTTCTCCCCATAAACCCTTGATTAGAGATCTTGAAATTCCTCCAAGAAAACTCCTTACGAGGAAAACCCATCAAGAAACCCTGGACGTGTCCCCATATGAGACTGATCTCCAAGAATTCCTTCCGTACAATGACTCCAACAATGAAATAGATATTGATGATGAGTTAGATCCATACTCTTCTGATCATTTCCGCATGTATGAGTTCAAAGTTCGTCGCTGCACACGCAGTCGTAGCCATGACTGGACCGACTGCCCCTTTGCTCATCCGGGCGAAAAGGCTCGTCGGAGAGACCTTCGTAGGTTTCACTACTCCGGAGCTGTCTGTCCTGAATTTATACGTGGAGGG…
>PtC3H2
ATGAGCACCATTTGTGCCGAGCAACACAAGCCCTACACTCCTCACCAACTTCTTTCTCCCAAGAGACCCTTCAGAGATCTTGAGATTCTACCAGGAAAACTCCTTACAAAGAAAACCCATCAAGAAACCCTAGACATGTCTCCATATGAGACTAATCTTCAGAGATTCCTTCCTTATAATGACTACAGCAATGAGAAGGTTCTTGATGGTGAGCTAGATCCGTACTCTTCTGACCATTTCCGCATGTATGAGTTCAAAGTTCGTCGCTGCACGCGCAGCCGTAGCCATGACTGGACCGACTGCCCCTTTGCTCATCCTGGCGAAAAGGCTCGTAGGAGAGACCCTCGTAGGTTTCACTACTCTGGAACTGTTTGCCCTGAGTTTAAGCGTGGAGGGTGT…
>PtC3H3
ATGCCAGACCAGAACAACAGGCAGGTCAAGAGCAATGCTGTGTCAAATCACTCTGCTGATAACATTGAAGAAGCATTTTGGCGTTTGAAGATACATGATCCTCAAGAGCAAGGTGGTATGGCTCAATCAAGTCCATACCCAGATCGTCCTGGTGTGCCGGATTGTGGATATTATTTAAGGACTGGATTGTGTGGTTATGGAAGCAATTGTCGCTACAATCATCCTATTTATGCTGCACAGGGCACTCAATTGAGAGAAGAACTTCCAGAGAGAATCGGACAACCTGACTGTGGGTATTATATAAAGACAGGAACTTGCAAATATGGATCAACCTGTAAATATCATCATCCAAGAGACAGGAATGGTGCAGGACCAGTTTCATTCAATGCGTTAGGCCTT…
>PtC3H4
ATGCCAGACCACAACAACAGGCAGGTTAAGAGCAATGCTGTGTCAAATCAATCCGCTGAAAACATTGAAGAAGCAATTTGGCGATTGAAAATACATGATCATCAAGAGCAAGGGGGTATGGCTCAATCAAGTCCATACCCAGATCGTCCTGGTGCACCAGATTGTGGATATTATTTAAGGACTGGATTATGTGGTTATGGAAGCAATTGTCGCTTTAATCATCCTGTTTATGCTGCACTGGGCGCGCAATTGAGAGAAGAACTTCCAGAGAGAGTTGGACAGCCTGACTGTGGGTATTATTTGAAGACAGGGACTTGCAAATATGGATCTACTTGTAAATATCATCATCCAAGAGACAGGAATGGTGCAGGACCAGTTTCATTTAACGCGTTGGGTCTT…
>PtC3H5
ATGGCGCACAGGTTGTTAAAAGACCCGGAGGCTGACGGATGGGAACGGTCTGACTTTCCTATCATTTGCGAGTCTTGCTTAGGTGACAATCCCTATGTCAGAATGACCAGAGCTGACTTCGATAAGGAATGCAAGATATGTACTCGACCATTTACAGTGTTTAGGTGGAGGCCTGGCAGGGATGCGAGATTTAAAAAGACTGAAGTTTGCCAGACTTGCAGTAAGTTGAAAAATGTTTGTCAAGTCTGTCTTTTGGATCTAGAGTATGGTTTGCCTGTTCAAGTTCGTGATACTGCTCTCAGTATAAATTCCAACGATGCTATTCCAAAGAGTGATGTGAATAGAGAGTATTTTGCCGAGGAGCATGACCGAAGGGCTAGGGCGGGTATTGATTATGAG…
>PtC3H6
ATGGCGCACAGGTTGTTAAAAGACCCGGAGGCTGACGGATGGGAACGGTCTGACTTTCCTATCATTTGCGAGTCTTGCTTAGGTGACAATCCCTATGTCAGAATGACCAGAGCTGACTTCGATAAGGAATGCAAGATATGTACTCGACCATTTACAGTGTTTAGGTGGAGGCCTGGCAGGGATGCGAGATTTAAAAAGACTGAAGTTTGCCAGACTTGCAGTAAGTTGAAAAATGTTTGTCAAGTCTGTCTTTTGGATCTAGAGTATGGTTTGCCTGTTCAAGTTCGTGATACTGCTCTCAGTATAAATTCCAACGATGCTATTCCAAAGAGTGATGTGAATAGAGAGTATTTTGCCGAGGAGCATGACCGAAGGGCTAGGGCGGGAATTGATTATGAA…
>PtC3H7
ATGACTTCTAAAGAAGAAGAAGAAGAAGAAGAAGAAGAAGAAGAAGAGGAAGAGAAAACGGCGATGAGGAGGAAGGCGAAGAGGAAGGAGAAGAAGAAGTTGAAGAGAAAACAAGCGAGGAGAGAGATAGCGGAGAAGGAGAGGGAAGAAGAGGAGAGGAGACTCAACGATCCTGAGGAACAGAGGCGATTGAAGGAGATGGAGGAAGAGGAGAAGGAGAGAATGGAAAGGGAGAGGAAAGCGTTTGAGGAGAGAGAGAGGCAGTGGATGGAAGTTATGGAGAGGAAGAGGAAAGAAGAAGAAGAAGAAGAAAGAAGGAAGGATGGAAAGGAGAATGGGTGTGATGAGGATGATGATTGGGAATACATAGAAGAAGGGCCTGCGGAAATTATTTGGCAA…
>PtC3H8
ATGGAGTTTCTGATGTTTAATAAAGGATTTAAACAGTACTGTAAGGGCCCAGAAATTGAACTCCTGCTTCTCCCCTTACCAGGTGCTCAAGATCACCTCCAAGCGAAGTCATCATGGCCAACTCATTCAGCTGGAACTGATGACTTTCTGCCACCTGGCTTTGAAGGAAGCCATCCTTCAAGCCAGTTGCAGATCAAGTTGTCAGAAGTCCCTGTGATAAAATGGAGATGTCCGCCCAGGCTTGTCTTGAACTTGACTTGGCAATTGGTTGCTGGGGAAGAAAGCGAAGAGATGGAGGTTCAAAATCAGAGGGAGATGAGAGTGCTTGAAGCTGTTTATCCCCGACCATCTGCCATTCCTCCAAACTCCACATTTTCTGTGGACCTGGAAAGCTCTCAG…
>PtC3H9
ATGAAGCGATCGAGCAAATCGAACAGGGTTTCGTGGGCACCTGGTCTTAATCTTTGTCAGGAGTACAAGTATGAAAGCTACTTTCAACATATTAAAGCGGAGATATTGTTTCTCCCATCCTTTGTCCATGTAGTTTGGCATCCTGTCTGGAATCCGAAGCCAGAGAGTCCTGAGAGGCTCTTTGTATCTGAGGATTGCCCTTCAAAAGTTGGCGGACAAGTCCAAGATCATCTTCAGAAAAAGACATCATTGCTTTTGCTCCATTCGAGTGGTAAAGAACCAAATGATTTCCCCCCGGGATTTGAAGGCAGTCACTTCTTGAATCCATGTAAAAAGGAATTGTCCTGCTTTCCTAGGATTCAATGGAAGTGCCCTCCCAAATTTGTTGTCAGTTCCAAC…
>PtC3H10
ATGCGAGGGTTGAGGAAATCAAAAAGAGTTTGTTGGGCATCAGATGTTAATCTTTGTCAGGTAAGGTTGTTCCTGTCAGAGGAATCTCCTTCACTAGTTGGGTCGGGTGCTCAAGATCACCTCCAAGCAAAGTCGTCATGGCCATCTCATTCAGCTGGAACCGATGACTTTCAGCCCCCTGGCTTTGAAGGAGGCCATCCTGCTAGTCAATTGCAGATTAAGGTGTCAGAAATCCCTGTGATAAAATGGAGATGTCCGCCCAGGCTTGTCTTGAACTTGACTTGGCAAGTGGTTTCTGGGGAGGAAAGTAAAGATATGGAGTTTCAAAATCAGAGAGAGATTAGGGTGCTTGAAGCAGTTTATCCTCGACCATCTGCCATTCCTCCAAACCCTGCTTTT…
>PtC3H11
ATGGTCCAAACGCGGCCACACAGATACGTCAAAGATCAAAGAATAGCTACCACCGCTATGGATCCTCGATCTTCCTATTTCCATCACACAAAGTACGCCAATCCTCCTTCTCCTACTCTTCCTCTTCCCCCCCCTCCTCCTCCTCCTTACCGTAACAACCTTAATTTTCATCACCATATCAACTTCCTTGCACCACAGCCGCCACCTCCACAACAACTCCGTCCACCACAAACACCACAATTCTCCCCTCGGAACCCTCAATTCTCCTATAACCATAGCCCTAATCACCCCCAGCTGTCGCACCATGACCTCCCTCACTTCACTCAACTGCCTAGGGTTTCTCATCAATTCAACGACGAGCGTCTGCCGCCGCGTCGTTTACCAGAATCCGACCACCGT…
>PtC3H12
ATGGAGTATCATAAATATGATCCAAACGCGCGCGCATCCAGAAAGAGCAAAGATCGAACAATAGCCACCACCGCTATGACTCCTCCATCTTCCTATTTCCACTACACAAAGTACGCTAAACACTCTTCTCCTACCCCTTCTCCTCGTTACCCTAATAACCTTAATTTCCACCACCATTCCAACTTTCTTGAACCGCCTCCGCCGCCACAAACACCTCCTCCTCCACCGTCATTCCCACAATTCTCCTCGCGTAACCCCCATTTCTCCTATAACCCTAGCCCAAATCATCCCCAAATTCACGATAACTATAACCACCAGCGATCGCACCATGACCTTCCTCACTCAACTCAATTGCCTTGGGTTTCTCATCAATTGTACGATGACCGTCAACCGCCGCGT…
>PtC3H13
ATGGAGGACTCAGAGGGAGTTCTAAGCTTCGACTTCGAGGGCGGCCTCGATTCGGGCCCCGCCAACCCCATCGCCTCCATCCCAGCGATTCCATCCGACAATTACGGCGCCGCAACCGCAGCTGCCCCCAACACCACAAACACAACCACCAACACTACCAACAACAGCAACTCTGGTGCGGCGGACATCCAGGCGGGTCGACGGAGCTTCCGGCAGACTGTATGTCGGCACTGGCTTCGAAGCCTTTGCATGAAAGGCGACGCCTGCGGTTTCCTTCACCAATATGACAAGTCTAGAATGCCTGTATGTCGGTTTTTTAGACTTTATGGAGAGTGCAGGGAGCAAGATTGCGTTTACAAGCACACCAATGAGGATATCAAGGAGTGCAATATGTACAAG…
>PtC3H14
ATGGAGGACCCAGAGGGGGTTTTAAGCTTCGACTTCGAGGGCGGCCTCGACTCGGGGCCCACGAACCCTAGCGCCTCCATGGCAGCGATCCCATCTGACAATCAGGGATCCGCAATGGCAGCTGCGCCCAACACCGCAACCACCGGCGCCAGCACCAGTAACACCACCACCAACAACAGCAGCGACTCTGGTGCGGCGGACATGCAGGCGGGGCGACGGAGCTTCCGGCAGACTGTATGTCGGCACTGGCTTCGAAGCCTTTGTATGAAAGGCGACGCCTGCGGATTCCTTCACCAATACGACAAGTCTAGAATGCCTGTATGTCGGTTTTTTAGACTTTATGGAGAGTGCAGGGAGCAGGATTGCGTTTACAAGCACACCAATGAAGATATCAAGGAG…
>PtC3H15
ATGGATTACAATAGGGATTTTTCTGGTGTAAATGTAATTCCAATTACTGGTCCAGATAGCTGGATTTCAAATTCCTCTGATTCCAATTCTGTTTGGGCCACAGAAGATGATTACCGTTTTTGGAATAATTCTGATGGCCTTAATGACAACACTCCTTCCAATTCTAATTACCAATCCTCAGAAACACTTTCTGGTAGCGAACCACCAAATAAGAAATCGAAAAACAATTCCCAGGAATTGAATTCAAAGAAATCGATTGGGAAAATGTTTTTCAAGACCAAACTTTGCTGTAAGTTCCGGGCAGGCACATGCCCTTACATCACAAATTGCAACTTTGCACACAGCATGGAGGAGCTTCGGCGTCCACCTCCAAACTGGCAGGAGATAGTGGCTGCGCAT…
>PtC3H16
ATGGATTGCAATAGGGATTTTTCTGGTGGAAATGTTGTCCATGTAATTCCAATATCAGATCCAGAGAGTTGGATTCTAAATTCCTCTGATTCCAGTTCTGTTTGGGCTACAGAAGATGATTACCGTGATTGGAACAATTCTGATATCCTTAATGACAACGCTTCGTCCAATTCCAACTACCAATCCTCAACACGATCCGGTAGCGAACCGCCAAATAAGAAATCAAAAAACAATTCCCAGGAATTGAATTCGAAGAAGTCGATTGGGAAAATGTTTTTCAAGACCAAACTTTGCTGTAAGTTCCGTGCCGGCACATGCCCTTACATCACAAACTGCAACTTTGCACACAGCATAGAGGAGCTTCGGCGTCCCCCTCCAAACTGGCAGGACATAGTGGCT…
>PtC3H17
ATGGAGAAAACAGAATCACCACCGTCTGATTCAAAAACAGCTGCACAATCACCACCGTTTGATTGCCATCAAGCAAACGATCACGATCAATTCGCTTCCAATTTCACCTCTCTCTACCACTCGATTTTCCCGCCAAAACCTTCACAGCTCCCGAACTCGCTCTCTTTCACCCCCTCCACCACCGCCTCGCCTTCCTCCTCCTCCGCTGCAGATGAAATCTCCACGGAGAACCGCCTCCGCCAAGCTCGACTGATTCTCGAGTACCAGGACCTCTGTGATCACTACAATCTGTCTCTCGCGCGCCTCCAAACCCTAACTAATGAACTCGAGTTGATTCGTCGAGAAAATGCAGATCTCAGAGTCACAAATAGTGAGCTTGTCAAGCTTATCAGTCTCTCT…
>PtC3H18
ATGGAGATAACACAACCACCACCGTCCGGTTCAAAACCGGCGACGCAAACAGCTGCACAATCACCACCTTTCGATTACCACCAAGCAAACGATCAAGATCAGTTCGCGTCCAATTTCACCTCTCTCTACCTCTCAATCTTCCCGCCAAAACCCTTGCTGCTCCCGAACTCGCTCTCCTTCACTCCCTCCACCACCGCCTCCCCTACCTCCTCCTCCGCCGCCGATGAGATTGCCACCGAGAACCGCCTCCGCCAAGCTCGACTGATTCTCGAGTACCAGGACCTCTGCGATCACTACAATGTCTCTCTCTCGCGCCTCCAAACCCTAACTAATGAACTTGAGTTGATTCGTCAAGAGAACGCGGATCTCAGAGTCGCAAATAGTGAGCTCCTCAAGCTT…
>PtC3H19
ATGGAATCGCTAAACAAGTCGGTAAACAAAGACTCCATGCTCGTGACATACTTGCGCGGTGGCGCCGGATCTCCAATTATATCGCCTGGTGGCGACAGATTCTCTTCCAATTACCAGCGCAACCGAAGCGGGAGTTCCAGATCGCCGCTGTCCCCGCTTGAGAATGTGAAGGCACCGATGATGGCAGAAGATGAAGTTCTGGTGATGGATGGAGTTCTGGTGTCGTCAGTCGTCGGAAGTGGATCATCATCGAATTCTTCCTCTTCTTCGGGAAAGAGCGTGCATAAGAAGGCGCTTTGCAGAGTTTGGGAGGATCTTGGACACTGCCGCTATGCTGCCAACTGTCAGTTTGCACATGGAAAAGAAGAGCTCCATCCAACTCATTTCCCCATCAAGAAC…
>PtC3H20
ATGCGACACCAGGACCTAATAAACCGAAGCGCACTCTGCCTCGCGCGCCTCCGTGAAGTAACCGTCGAAATGGAGTGTCTCCGCCAAGACAACGCCGATCTTCGATCTATCAATCGCGAGCTCAACAATCAACTCAGCGTCCTTATCCAAGCCTCACTCCACAAACACTACAACGACTCTACAAGGACGCCGTTTGACATTGATATTGGTTTCCACAATTTGTGCAACATCAGCAGCGGAGGAGGTGGAGGTCATGACATGTGCGAAGAGGATGAAAGTCCGACGAGCGTCATGGAGGCAGGGGGCGATGACCGGGAGAGGATTTCGCTGCCTAAGAGTATTTCAGTGAGGTCTAATAGCTACTCGAAGAGGAACCAGGAGCAGGCGGCTAGTGCTAGC…
>PtC3H21
ATGTATAAGAAGAAGGAACCTTGTAGGAATTTTCAGCGTGGCAGCTGTCAGTATGGTGATAGATGCAAATTTCTTCATGTCACTCCTCAGCAACCCCCCAAATCCAGCAATAATCCCTTTGGATTTGGCAATCAGCAAACACCCAATAACAACAATAATAACTCTTTTGGATTTGGCAATCGACAGCAACAGCAAAGACCCAACAGTCCTTTTGGGTCTGCCCCTAATAATTCTGCTAATAACAGACCTCAACAGTTCAAGCCTTTTGAGAATAAATGGTCCCGTGGTGCCTCTGCCCCTTCATCGCGTCAACGACCTGACAGTCAGCCTGCCAATCATAATTGCGCGGATCCTGATTCGTGTAAACGTCTCATTGCTGAAGATTTTGAGCATGAGAGA…
>PtC3H22
ATGGTTGCAGCCACCCAACCACAGCAGCACCCATCTACAGCTGCTGCTTCGACAACAACCGCAAACGCAACATCCGTTGAAGATGAAGCCCTGAAAAGGAATACTGATTGCGTTTACTTTCTTGCTTCTCCTTTAACCTGCAAAAAGGGAAGTGAGTGTGAATATCGCCACAGTGAATATGCCAGGGTTAATCCCAGGGATTGCTATTATTGGTTGAATGGTAATTGCTTGAATCCCAAGTGTGGGTTTCGTCATCCTCCCCTGGATGGCTTGTTTGGAACCCAAGCAATAGCCTCTGCTGGATCTTCCTTGCCACCATCGCATACTGCTGTGGCATCTGCCACACATGCTCCTCACAATCCAGGCAAACAGGCAGTCCCCTGCATTTTCTTCCAGCAG…
>PtC3H23
ATGGTTGCGGCCACCCAACCACAACCACCTACACCTACTGCGTCCACAACAACATCCGCCGAAGAAGAAGCCTTGAAAAGGAATACTGATTGTGTTTACTTTCTTGCTTCTCCTTTAACCTGCAAAAAGGGAAGTGAGTGTGAGTATCGCCACAGTGAATATGCCAGGGTTAATCCTAGGGATTGCTATTTTTGGTTGAATGGCAATTGCATGAATCCCAAGTGTGGGTTTCGTCATCCACCCCTTGATGGCTTGTTTGGCAACCAAACAACAGCCTCTGCTGGATCTTCCTTGCCGCCATCACACGCTGCTGCTGCAGCTGCCACACATGCTCCTCACAATTCAGGCAAACAAGGAGTCCTGTGCATTTTCTTTCAGCAGGGAATATGCTTGAAAGGT…
>PtC3H24
ATGGATTTTTCAGAGTCCACAAAGGTTGTGTACAATAGAATCCAGGAGATAGAGCCTGAATTCGTCGGCAAGATCATTGGCTATATTCTGTTACAAAACCATGGTGAGAGAGAAATGATTCGGCTAGCCTTTAGCCCTGATAATTTGATTTACGCTACGATTAGCAAAGCCAAATCTGATCTGGGGCTAAACAAAACACCAGTTCCGAATCCAATTTCACCTTCTCAGGTGAACCCGGCACCTGTTTCAGATGTTCATCTGCAATTCATTCCTAACACAGCAGTTTCATCACACCCAATTTCCTCTCCAATAAAGATTAGGACTGCAGGTTCTTTCTGGGATGCCCAAGTAACTGGTGACCAGCAACAGGCGCACAACCTGGATTTTGGTCCACCAGGG…
>PtC3H25
ATGATGATGATCGGAGAACTCTCTCATCACCGTTCGAATCCCACCGTTCAAATCCCTCAATGGGACCCATACGAAGAGCAAACAACGACGTCTCCCTCGCTGTCCCCAATCCCGACTTCTCCATTCACCAACTTCAACGCCCTCGATTCTCTAACGTCTCTCCACCGTTACCTTCCGTCAAACGAGCCAGACCCTACTTTTGAAGACGAACTAGATTTACCAGTGGACGCGTTCTCATGCGATCACTTCCGTATGTACGAGTTCAAAGTGAAAAGGTGTGCACGTGGCCGGTCACATGACTGGACTGAGTGTCCGTATGCACATCCTGGCGAGAAAGCGCGGCGCAGGGACCCACGAAGGTATCATTACTCTGGAACGGCCTGCCCGGAGTTTCGGAAA…
>PtC3H26
ATGCCGCCGAAGCAGCAATCAAAAGTAGATTTAGCAAAGAAGCAGAAGATCGTAGAAGACAAGACCTTCGGGCTCAAAAACAAAAACAAGAGTAAAAATGTTCAAAAATATGTACAATCCCTCAAGCAAAACGTGCAACCCCAACCTGACCCCTCTAAACTCGCCGCCAAGAAAAAGAAAGAGGAAGAGAAGGCAAAAGAGAAGGAGCTAAATGAATTGTTTAAAGTTGCTGTTAGCCAGCCCAAAGTTCCTGTTGGTGTTGATCCAAAGTCGATATTGTGCGAGTTCTTCAAAGTGGGGCAGTGCGCGAAAGGCTTCAAATGCAAGTTCTCGCACGATTTGAATGTTCAGCGAAAAGGAGAAAAGATTGATATTTATAGTGACAAGCGCGACCAAGAA…
>PtC3H27
ATGCCTCCAAAGCAATCAAAAGCCGATTTGGCGAAGAAGCAGAAGGTCGTTGAAGATAAAACGTTTGGTCTGAAAAACAAGAGCAAGAGCAAAAACGTTCAAAAATATGTCCAAAATCTTCAACAAGCCGTCCAGCCCAAACTAGACCCTAGTAAAATCGCCGCCAAGAAAAAGAAAGAGGAAGAGAAAGCAAGAGAAAAGGAGCTGAATGATCTGTTCAAAGTTGCTGTTAGTCAGCCCAAAGTGCCAGTTGGTGTCGATCCCAAGTCTATACTATGTGAATTTTTCAAGGCAGGGCAGTGTGCTAAAGGTTTCAAATGTAAGTTTTCGCATGATTTGAATGTTCAGAGAAAGGGTGAAAAGATTGATATTTACAGCGATAAGCGTGATGAAGACACT…
>PtC3H28
ATGCCACCGAAGCAGCAACCAAAAGCAGATTTAGCAAAGAAGCAGAAGATCGCAGAAGACAAAACCTTCGGGCTCAAAAACAAAAACAAGAGTAAAAATGTACAGAAATATGTACAATCCCTCAAGCAAAATGTACAACCCCAACCTGACTCCTCTAAACTCGCCGCCAAGAAAAAGAAAGAGGAAGAGAAAGCTAGAGAGAAGGAGCTAAATGAATTGTTTAAAGTTGCTGTTAGCCAGCCCAAAGTTCCCAATGGTGTTGATCCAAAGTCAATAGTCTGTGAGTTCTTTAAAGTAGGGCAATGCACGAAGGGTTTCAAATGCAAGTTCTCGCACGATTTGAATGTTCAGCGGAAGGGAGAAAAGATTGATATATATAGTGATAAGCGTGACCAAGAA…
>PtC3H29
ATGCCGCCGAAGCAGCAATCAAAAGTAGATTTAGCAAAGAAGCAGAAGATCGTAGAAGACAAGACCTTCGGGCTCAAAAACAAAAACAAGAGTAAAAATGTTCAAAAATATGTACAATCCCTCAAGCAAAACGTGCAACCCCAACCTGACCCCTCTAAACTCGCCGCCAAGAAAAAGAAAGAGGAAGAGAAGGCAAAAGAGAAGGAGCTAAATGAATTGTTTAAAGTTGCTGTTAGCCAGCCCAAAGTTCCTGTTGGTGTTGATCCAAAGTCGATATTGTGCGAGTTCTTCAAAGTGGGGCAGTGCGCGAAAGGCTTCAAATGCAAGTTCTCGCACGATTTGAATGTTCAGCGAAAAGGAGAAAAGATTGATATTTATAGTGACAAGCGCGACCAAGGT…
>PtC3H30
ATGGCAGACGAGGAAGAAGAGAGAGCTCTAGAGAACCAACTGGAACTACAGTTTCTAGAGCAGAAAGATTCATTAGCTGCCTTGAATGATGCTCTTGCCTCTGACCCATCAAATCCTGAGCTTCTCTCTGTTCAAGAGGAGCTTCTTCAGGTCATTAAAGATGTAGAGGAGGGACTCCTGCATCTAAAACGTGCACGGTTATTACGAGAGGCAGATTCAGTATTACATGCTTCCTACCATACTGTAGAGGATGTCAAGGCTGAGCCTCTTGATCCAGTTCATGTTGAACCAGAACCACTAGAGGACCAGTGTTACTCTGTAGGATCAAAATGCAGATTCCGTCATGTTGATGGACGCTGGTACAATGGTCAAATTATTGAGTTGGTTTGTTCTGATACT…
>PtC3H31
ATGGGATCACATTCTACACATGAGATGTCTGAACTGAGGGAAGATAGTATCAGTAATTTCAAATGTTCTGGCCCTTTGGATGGACCATTGACATTGCAGAAGGAGAAGTCATGTGTGAATTATTTAGATTCATGGTCCCCCAAATTGAGTAAACATTTGGTTATTGCTCAAAAAAATGGACCTTTGGAACATGCAATTAATAAAACAGATGCCTTCCGCAATAGCAAGACTCATTTAAGTAATAGTAGCGAAGCTATAGCTGTTGAGACCACTGAGCCATTTGTTATCACAGGCATAGAGGTGGATGTTGTCTTATCTAAGAGAAACTGCTTGGGTCAGGAGGCTAATGTCGTTCTGGATTCTAAGGAAGAACTTAAACCAGTGGACGTGAAGTCAGAG…
>PtC3H32
ATGTGCAAAGGTTCAAAGGGTGATTCTTTCTCTTCAAATCCGATCATGGAAGACAAATCTTACAGCAAGAAAGACAATTTCTTGCATGAATGCTCAGTTTTGCTCGAATTGTCTGCCTCTGATGATCTTGCTGGGTTCAAAATTGAGGTTGAACAGAAGGGTTTGGATATAGATGGGGCAAACTATTGGTATGCTAAAAGAATTGGGTCGAAAAAGATGGGTTTCGAAGAGAGGACACCCCTGATGATTGCTGCCATGTTTGGAAGCACTCATGTTTTGAAGTATATTATTGAAACTGGCAAGGTCAACGTCAACAGGGTGTGTGGCTCGGATAAGGTTACTGCCCTTCACTGCGCTGTTGCTGGCTGTGCTGCTTCATCAGTTGGGATTGTCAAGCTC…
>PtC3H33
ATGTGCACAGGCTCAAAGAGTGATTTACCCCCCTTAAATCCGATCATGGAAGACAAATCTTACAGTCAAAAGGGAAGTCTCTTGTATAAATGCTCAGTTTTGCTCGAATTGTCTGCCTCTGATGATCTTGCTGGCTTCAAAATTGAGGTTGAACAGAAGGGTTTGGATATTGATGAGGCAAGCTATTGGTATGGCAGAAGAATTGGGTTGAAAAAGATGGGCTTCGAAGAGAGGACACCCCTCATGATTGCTGCCATGTTTGGAAGCGCCCATGTTTTGAAGTATATCATTGAAACCGGCAAAGTCAATGTCAATAGGGTGTGTGGCTCGGATAGGGTCACTGCCCTTCACTGCGCTGTTGCCGGTGGTGCCGATTCGTCAGTTGGGGTTGTGAAGCTC…
>PtC3H34
ATGGAAGACAAATCTTGCGGCCAGAAAGACAATCTCTTGTATAAATGCTCTGTTTTGCTTGAATTGTCTGCCTCTGATGATCTTGCTGGGTTCAAAATTGAGGTTGAACAGAAGGGTTTGGATATCGATGGGGCAAACTATTGGTATGGTAGAAGAATTGGGTCGAAAAAGATGGGTTTTGAAGAGAGGACACCTCTTATGATTGCTGCCATGTTTGGATGCACTAATGTTTTGAAGTATATTATTGAAACTGGCAAAGTCAATGTCAATAGGGCGTGTGGCTCGGATAAGGTCACTGCCCTTCACTGCGCTGTTGCTGGCTGTGTTGTTTCATCAGTTGGGATTGTCAAGCTCTTGCTTGATGCGTTTGCTGATCCTAACAGTGCTGATGCTAACGGA…
>PtC3H35
ATGAATTTTCTAAGTGTAGAAACAGAAGATGCTTTCTCTAGCTTACTTGAACTTGCTGCCAACAACGATGCTGAAGGCTTTAAGAGATTTATAAAGCGGGATGCTTCCTCTATTAACGAGGCTGGTTTTTGGTATATCCGCCAGAAAGGGTCGAAGCAGATTGTTCTTGACCAAAGAACTCCTCTTATGGTCGCTGCTACGTATGGCAGCCTTGATGTTCTCAAGCTTATTCTGGATCATACTAAGGTTGATGTGAATCTGTCTTGTGGAAAGGAAAAAACTACTGCTCTTCATTGTGCTTCTTCTGGTGGATCTATCAATGTAGTTGATGTGGTTAAGCTGCTGTTATCAGCAGGAGCAGATCCTAACTGCCTCGATGTCAATGGAGATCGCCCTGGT…
>PtC3H36
ATGTGCTGTCGATTGGAGAGATTGAAGCTTGCAGCAACTCCTACACTGCCCACAATTTCTTCTGACGAAAACCTACCCTCCAACATAGTCATGAATCACTTAACTGTGGAGACTGAAGATACCTTTGCTAGCTTGCTTGAGCTTGCTGCTAACAATGATGTTGAGGGCTTTAAGCAATCTATTGAGCGTGACCTTTCTTGTGTCGATGAAATTGGACTCTGGTATGGCCGAAAAAAGGGCTCTAAGCAGATGGTTAATGAACACAGGACCCCATTGATGGTAGCTTCTACATATGGTAGCATTGATGTTATAAAGGTGATTCTTTCTCTATCCTACGTTGATGTCAATCGCTCTTGCGGTGTTGAGAAGAGCACTGCCCTTCACTGTGCTGCCTCGGGT…
>PtC3H37
ATGGACATGAATCACTTAACTGTTGAAACTGAAGATACATTTGCAAGTTTGCTTGAGCTTGCTGCTACCAATGATGTTGAGGGCTTTAAGCGATCTATTGAGCGCGATCCTTCTTGTGTTGATCAGATTGGACTATGGTATGGCCGACAAAAGGGCTCTAAGCAGATGGCTAATGAATACAGGACCCCGTTGATGGTAGCTGCTACATATGGTAGCATTGGTGTTATAAAGGTGATTCTTTCTCTCTCTGATGCTGATGTTAATCGCTCTTGCGGTGCTGACAAGAGCACTGCCCTTCACTGTGCAGCCTCGGGTGGGGCTGTGAATGCTGTTGATGTCGTGAAACTGCTTTTAGCAGCAGGTGCTGATGCTAATGTGGTAGACGCCAATGGTCATCGT…
>PtC3H38
ATGTGCAGTGGTCCCGAGAAAGCGGCTGAATCACCCTCCACTTCCACTCCATCAACTGTAGAAAACTCTCCTATTACCAAAGAGATGAATTGTCTAACCGTAGAAACAGAAGATTCTTTCTCTAGCTTACTTGAACTTGCTGCTAACAATGATGTTGAAGGCTTCAAGAGGTTTATAGAGCAGGATGCGTCCTCAATCAAGGAGGTTGGTTTTTGGTATGGCCGCCAAAAAGGATCGAAGCAGATTGTTCTTGACCAAAGAACTCCTCTTATGGTTGCTGCTACTTATGGCAGCGTTGATGTTCTCAAGTTTATTCTAGACCATACTAAGGCTGATGTGAATCTGTCTTGTGGAAAGGACAAAACCACTGCTCTTCATTGTGCTACTTCTGGTGGATCT…
>PtC3H39
ATGTGCTGCCGATTAGAGAGATTGAAGCTTGCAGCGACTCCTACACCACCTACAATTTATTTTGACAAAAGCAGACCCTCAAACATAGACATGAATCACTTAACTATCAAGACTGAAGATGCTTTTGCTAGCTTGCTTGAGCTTGCTGCTAACAATGATGTTGAGGGCTTTAAGAAATCTATTGAATGTGACCCTTCTTGTGCTGATGAAATTGGACTATGGTATGGCCGGCAAAAGGGCTCTAAGCAGATGGTTAATGATCTTAGGACCCCACTGATGGTTGCTGCTACATATGGTAGCATTGATGTTATAAAGGTGATTCTTTCTCTATCTGATGTTGATGTCAGTCGCTCTTGTGGTGCTGACAAGAGCACTGCCCTTCACTGTGCTGCATCAGGT…
>PtC3H40
ATGGGGGAATCGCCATCATCTCCTACGTCGTGTAGCTCTTCACGTTCTGCACCATTTCCGCAATCGAACTTCGCGTCTCTTCCTGTAATGGCTCTCAAGGACAAAATTGTCGAGAAAATCTTGGAAAATCGCGTCACTCTCATCGTCGGCGAGACTGGCTGCGGAAAGAGCTCTCAAGTTCCACAGTTTCTTCTGGAAGAAAACATAAAACCCATTTTATGCACACAACCAAGGAGATTTGCTGTTGTTGCTGTTGCTAAAATGGTTGCTAAAGCTCGTAACTGTGAACTTGGAGCACAGGTTGGATATCACATAGGTCATTCGAAGCTTATATCGGCAAGTTCAGAAATTGTCTTCAAAACAGCTGGTGTTTTGTTGGATGAAATGCGAGATAAAGGG…
>PtC3H41
ATGGATTTTGATGCCGGAATTCCGATGTCTCGTAGTGGTGTTGGTCTACCAGCTGTAACCGAGGGAACTTCTATGTCACCGTCTTTAAGCGAAGATGCAATGTGGCAAATGAACCTGAGATCGAGTGAAACAATGGAAGCTGGGCCATATCCTGAGCGTCCTGGAGAGCCAGATTGTTCATATTATATAAGAACAGGCCTCTGTAGATTTGGGGCTACATGCCGATTTAATCACCCCCCTAATCGGAAGCTGATTTCAGTGGTTCTATTATCAAATAATGTTTCTGAATGTAGTCTGCTTGTAAAAGATAATTTACTGGCAATTGCAGCAGCCAGGATGAAGGGGGAATTTCCAGAAAGAATAGGACAACCAGAATGCCAGTACTACTTGAAGACAGGA…
>PtC3H42
ATGGCGACAAGCAGCATAAGATTAGACCATAATATGGGAGAACCTCTATGCATCTTCTACTCTCGTTACGGTATCTGCAAGTTTGGTCCAAGTTGCAAGTTTGACCACCCCATGGGGGTTTTCACATACAATCTCACAGCATCATCTTCAGCTGATGCCCCAGTTCGACGGCTATTGGGGTCCTCATCAGGATCCCCCGGATTAACTTTGTCATCAGAAGGGCTTGTTGAAGCAGGCCCGACAAAGCCAAGGCGACTTTCACTATCAGAGCCTAGACAAATGCCCCCGGGTGATGATAATATTGACACGGGCGGGTGA
>PtC3H43
ATGGATTTTGATGCCGGAATCCCGATGTCTCGTGGTGGTGGTGGTCTACCAGCTGTGACCGAGGAAACTTCTCTGTCACCGTCTTTAAGCGAAGATGCAATGTGGCAAATGAACCTGAGATCGAGTGAGACAATGGAAGCTGGGCCGTATCCCGAGCGTCCTGGAGAGCCGGATTGTTCTTATTACATAAGAACAGGCCTCTGTAGATTTGGGCCTACCTGCCGATTTAATCATCCTCCTAATCGGAAGCTGGCTATTGCAGCGGCCAGGATGAAGGGGGAATTCCCAGAAAGAATAGGACAACCAGAATGCCAGTACTACTTGAAGACTGGAACTTGCAAGTTTGGAGCCACGTGCAAGTTTCATCACCCTAGAGACAAGGCTGGGGTTTCTGGAAGA…
>PtC3H44
ATGGACCGGTACAGTCGGGGACAAGAAGGCTCACAATCCGATCCGGCACTGGAATGGACGGGTTCAGGACCGGAAACCGGACTTGAAGAGGGTGTTTGGCAATTGGGATTAGGGGAAACAGAATCCGAATACCCGGAGAGATCTAATGAGCAAGATTGTATGTATTATTTGAGAACCGGGTTTTGCGGGTACGGAGCACGGTGTCGGTATAATCATCCACGTGACCGGAATGCGGTGTTGGGAGCGGCAAGGGCTGGCGGAGCGGAGTATCCAGAGCGAGCTGGTCAGCCGCTTTGCCAGTATTATATGCGGACGGGGACGTGTAAATTTGGTGCTTCCTGTAAGTACCACCATCCTAAGCAGGGAGGTGGTTCTGCTAGTCCCGTGTCACTAAATTAT…
>PtC3H45
ATGGTAACCTATAAACAAAAAAAACCCCAAGATGAACAAGAAGAAGAAGTTTATAGTACTGAAAGTGGAGGGTCCGACCCGGATTATGATTCTGATACTGATCCAAGTTACAGCATTATTGAAGAGACTCGAAGCAATCTCTCAAGATTGTCTATCAAGAAGAAATCAAAGTCACGCGTTGCAAAGGATCTGGACCTGAGCTTTGATAAAGACCCAGGAGAAAAAGAGACGAAATTGGCAGAAGTAGATGAGAAAAGTTATGAGGAAGTTCAAAAGATCATACAAGATTCTTTGAGATTGGGTTTTGATTTCTTGCTTTGTGACGTGATGGAAGCTGGGAAGTTAGAGGGGCTCAAAGTGGAGCAATGTAAGGTCTATTTGAGGAAGAATAAATTGAGA…
>PtC3H46
ATGGTAAAGACCACCATTATATTCGTCACTTCACTTTCTCAGGTATTGCCCAATGCAATTTTTAGTTTTTTACATCAAGGAAATGGCTTTCCTGTCCTCCAGCATACGTTCTCCAATGAAGGCAAGTCAATTTTAATCAAATCAATCAGAGAAAAAAAAATAAAATTGAATAGGGTTTCGGTCCCTCTATCTCCCTCCTTCTTCAAGAAGACAGAAGACAAAGTTCTGAAGGTTTCTATGTCTCAAAGGAAACCTTGCAAGTATTTTGCTCAAGGAGCATGCTGGCGAGGGGATCATTGTAAGTTTGTGCACGAAAGGAAAGAGCCTCAACCTCTGTCAAGAAATGTTTGTACTTTTTATCAAAAAGGAAATTGCACTTATGGAAGTCGATGCAAATAT…
>PtC3H47
ATGTCTAAAAGGTTACTATGCAAGTTCTTTGCTCATGGGGCGTGTTTGAAAGGGGAACATTGTGAATTTTCACATGACTGGAAAGATCCTCCAAATAATATTTGTACATTTTATCAAAAAGGTATCTGTGTGTATGGCAGTCGATGCCGATATGATCATGTTAAACCTTCTAGGCCTGAATCTACTGCGTCGTCTTCTTTGACAGTTCTGGCCTCAACTTCTGTTTCCTTGGCCCTTCCTGCAAGAACTGTATCAAGTGGGGTGAGGACAGTGCTGGCGGTTCCTCCAGAGCTTTCAGCTTCAAGTAGACCCTTTATTGCTCCCAGTACGCCAGCATGGGATTTGGAGTCTGTGCAACTTGACTTCTTAGAAGATGGTGATGGTGAGGTTATACAGCCT…
>PtC3H48
ATGATGGATACAAGAAAGAGAGGGAGACCTGACTTCGGCACTAATGGTTATGGTGGATTCAAGAAATCTAAGCAAGAAATGGACTCCTTATCAACTGGTGTAGGAAGCAAATCGAAGCCATGCACCAAGTTTTTCAGTACTGCTGGCTGTCCATTTGGCGAGAGCTGCCACTTTCTCCACCATGTTCCCGGTGGCTACAAGGCTGTGGCCCAGATGGTGAATCTGGGACCTACTGTTGCTTTACCGCCTGTACCTAACAGCTCTGCTCCGTCTGCTGTTAAAAGCCGGCTATGCAAAAAATACAATAGTGCTGAAGGTTGCAAATTTGGTGATAAATGCCATTTTGCGCATGGCGAGTGGGAACTTGGCAAGGCTTTTGTTCCATCCCACAACGATCCT…
>PtC3H49
ATGGCCAAACAACTCTACGGCTACGGTGCCCCTGCAACAACATCGGCTTCCCGTTCCCGCACCGACTCCTATCTCACCGACTCGGTCTTGACCCGATACTTAGGCACCGGGTCGGACCCTCTGTCTTCGGATTCTTCGAAGTACTCGGCGAGCTCCTCCATGTATCTAACACAGAGCGATAGCGCACTCAGATACTCGGTCGATAGAGGCATTGCCTCGGCGGCAGCTGCTGCAACTTCTCCGCATTTGTCGTCTTGGCCACCACCACCTGGTGTTGATGCTCCTTCTGCTGTTGATTCGCTTGTTCCTGGCCTTAAACGCACTCCTGAAGTGCTCTATCATCCGACTCTTTTGGGTGCCCATAGCACAATTGGGCAAAGTGAGGATTGGTATTCTACC…
>PtC3H50
ATGGAAAAAAGAAAATTGGGCGTCACGTCGGGATTTCGACAAACGGCCAACCAACTCTACGGCTACGGTGCCACAGCGACAACGACATCGGCTTCCCGTTCCCTAACTGACTCGTATCTCACCGACTCAGTCTTGACCCGATACTCAGGCACTGGGTCAGACCCTCTATCTTCGGATTCTTCGAAGTACTCGGTCAGTTCCTCCATGTATCTTAAACAGAGCGATACCGCACTCAGATACTCGGTCGACAGAGGCATTGCCTCAGCTTCTGCTGCTGCAACTTCTCCACATTTTTCGTCTTGGACACCGCCGCCTGGTGTTGATGTTCCTCCCGCCGTTGAATCGCTTGTTCCTGGCCTTAAACGCACTCCTGAAGTGCTCTATCATCCGACTCTTTTG…
>PtC3H51
ATGAGTGGGAGTGGCCGAAAACGTAGTTCAAAATGGGATTTGAAAGAAGGGTCTCAAATGTCATTTGAAGATGTGGAAGACAATGCATGGCCTGGGAAAGCAGGAATACCTTTTCGTGACAAAGAATCACGATGTGACTGGCTCCCACCTGAAGCTGCTGGCGGCACTCGCTCCAAGTGGTTGGCTATGGAACCTTTGCCTGGAAGAAGAGGCTCCCGCAGGGTTGATAATATCGATGAGGACCATAGTAGAACTTTGAAAGCCACCTATGAAGATGAGAGTTATGGAACTAGAATGTCTCCTGGTCTTGATGAATGGAGACAGCAAAGTTTTCGAAACTCTCCCAAGAATGAATATAAAAGATTAAGAAGGAGCCTGAGTCAAAGTCGGAGCCGGAGC…
>PtC3H52
ATGAAAGAAGGTGGTGCTACTTCTGTCAGAATGAGTGGGAGTGGCCGAAAACGCAGTTCAAAATGGGATTTGAAAGAAGGGCCTCGAATGTCATTTGAAGATGTGGAAGACAATACTTGGCCTGGGAAAGCAGGAATATCTTTTCGTGACAAAGAATCACGACGTGATTGGCTCCCACCTGAAGCTGCTGGTGGCACTCGCTCCAAGTGGTCAGCAATGGAACCGTTGCCTGGAAGAAGAAGCTCTCGCAGGGATGATAATATTGATGAAGACCGTAGCAGAACTTTGAAAGCCACTTATGAAGATGAGAGTTATGGAACTAGAATGTCTCCTGGTCTCGATGAATGGAGACAGAAAAGTTTTCGAAACTCTCCCAAGAATGAATATAAAAGAACAAGA…
>PtC3H53
ATGGTTCATTCTGGTTCTCAATGCTCCACTCAGAGCAAAGGGTTTGGGATTGTATCTAACATTGGAGACCCCTTAAGGAAGAAACCAAGAATTTGTGAAAATAACGCTGGCCCAAGTTCTAAAATGCTTGTGGGAAAAAGCAATGCCATGATGACTGGTGGTGGCAGCTTCAAGACCCAGTTGTGCATGAAGTTCAGAACAGGGCATTGCAGTCATGGAAGCAAATGTCTTTTTGCCCATGCTGTTTGTGATTTGAGAAAGGCCTTGCCTAACTTGAGAAGGGTTGTTGTCAATGAGGATAAAAATCTCTGTAGGATGTTCAACTCTGGCAAAGGATGCACGTATGGGAATAAGTGTCGTTTCCTTCATGTGGTTCCTGAGAATTTTCAGAAAAATTTG…
>PtC3H54
ATGAGTTACCCTGATTCCCCTGTTTCTTTTATGGCATCACAGGCCTCGTATCAATCAGGCAGTGATGCTATTGATGTGTGGCCTCAATTTGTAACGAATAACAATGAGCAATTTGAACAACAACAACAACACCAACCTCCTTATAAAAGACCTAGAAACTCTGAGGACAATTCCAACCAATCCATGAGTTCTAGGGTGCCACCAACAAACAGCCTTCCAGTCCACAAGGGAACAACCAACATCTTTTTCAAGACGAGAGTGTGTGCAAAGTTTAAGACTGGTACTTGTAGGAATGGTGAGAATTGCAATTTTGCTCATGGAATGCAAGATTTGAGGCAGCCCCCACCAAATTGGAAGGAACTAGTGAGTGTAGGTGTAAGTAGTGAAGATGATAGGTCA…
>PtC3H55
ATGAGTTACCCTGATTCCCATGATTCTTTTATGTCACCACAGGCCTCATATCAAGCAGGCAGTGATGCTATTGGTGTGTGGCCTCAATTTGTAATGAATAACATTGAGCAATTTGAACACCACCAACCACCTTATAAAAGGCCAAGAAACTCTGAGGATAACCCCAACCAATCCGTGAATTCTAGGACGCCACCAACAAACAACCTTCCAGTCCACAAGGGAGCAACCAACATCTTTTTCAAGACAAGAGTATGTGCAAAGTTTAAGACTGGCACTTGTAGGAATGGCGAGAATTGCAACTTTGCTCATGGAATGCAAGATTTGAGGCAGCCTCCTCCAAATTGGAAGGAACTGGTGGGTGTAAGTGTAAGTAGTGAAGAGGATAGGTCAACAGCGACC…
>PtC3H56
ATGGCGGAAAGGAAGCTCTTCAAGACGAAGCTATGCGTATTATACCGAAAAGGCCGCTGTCATCGTCAAAATTGCTCTTTTGCTCATGGAAACGCCGAGCTTCGTCAATCCATGCCTTCTCGTTATGGTACGCGGGACTATCGAGGTGGTGACTTGAGGGATAAACTTGATCAAAGGCTTTCTCCTAAGCGCCAGTATTCCCCAGGAAAAGATGCAAACAGACGAGACTCATTTCGTGGATCCAGCCCTTCCAGGTCTCTTGAGAAAAGCAAAAAACGTAGGAAGAAACAGCAGTATGATGGCCAAAGTGATTTCTCTGGGAGTCTGAAAGTCTCAGATAGGGCAGATGACCAAGTTAAAGAAAGAAAAGGTGCATCATCTGAGCTAAAAGAAATGCAG…
>PtC3H57
ATGGAGCTGAAAGTTTCGCCACTAAAGACAGGTGGTCTTTCTCCTGCTGAATGCATTAGTGATCCTGAGGAGAAGGAAGTCAGTGATGAGGAAGATGATGATCGCAACCATAAGCATCGTAGACGAGAGACGCGTTCTCAATCTTTGGAGAGAGATTCTCTGGAACCAGTTTCTACAAGGCCATACAGGAAGCATAACAAACACTTTGAAAATGGGCATCCTTTCCGGGAAAATGAATCTCAAGCTCGTGAAACCTGGAAAAATTATAACTCTGTTTCTCTTGAGAAGGACTATGCCACAAAGTTTGAAAGAATACGACCTGACCTAATGTCATTACCCCGAATGCCTGTGGATTTGAATCAAAGAATCCGGTTAAACCAAACATTTTCTGGAGATCCT…
>PtC3H58
ATGGAGCTGAAAGTTTCAACACTAAAGACAGGTGGTCTTTCTCCTGCTGATTGCATTAGCGATCCTGAGGAGAAGGAAGTCAGTGATGAGGATGATGATGATCGCAACCATAAGCATCGTAGACGGGAGATACGTTCTCAATCTTTGGAGAGAGATTCTCTGGAACCAGTTTTCACAAGGCCATACAGGAAGCGTAACAAACCATTTGAAAATGGGCAATTTTACCAGGAAAATGACTATAACTCTGTTCCTCTTGAGAAAGGCTTTGCCACAAAGTTTGAAAGAATACGACCTGGCTTGGTGTCATTACCTCGAATGCCTGTGGATTGGAATCAAAGAATCAGGTCAAACCAAACATTTTATGGAGATCCTGGTCTTGGCAGGGGAAGAGGAAGGGAG…
>PtC3H59
ATGAATCCGTTGACGCTGGTGAAACGAATCCAAAACATAAACTCAAAAGAAGCTGCGTTAGGGATTTCAGAGGAAGCATCATGGCATGCTAAGTACAAAGACTCTGCTTATGTCTTTGTGGGTGGCATTCCTTTCGATCTCACTGAAGGCGATCTCCTCGCTGTCTTTGCTCAATACGGGGAGGTAGTTGATGCTAATCTAGTAAGAGACAAGGGTACTGGTAAATCAAAAGGTTTTGCATTTATTGCATACGAGGATCAGAGAAGTACAAATCTTGCTGTAGATAATCTGAATGGAGCTCAGGTTCTTGGCCGAATTATAAGGGTTGACCACGTTACTAAGTACAAGAAGAAAGAAGAAGAAGATGAAGAGACAGCGCAGCAGAAGAGGGAGGCCCGG…
>PtC3H60
ATGGACCAACAAATTGAATCACCTATCCCAATAATTCATAAAGAAATCCCTCAGCTGGGGTTTCAATCTTTCTCTTCCTCTCCCCGATTCCCCTCTACGCCGTCTGATCCTGATCAAACGGCCCTGGATGACGATAACCATCTTCATCAAGAGCTACAGAACCAGCTTGACTTGAAAGAGGGGTCTCTAAATTCGAATGATTCTCATGAAGAAGAAGAAGAAGAGGAGGAGGAATTCAAGAGTGATAAAAAGATTGAATTTTTTTATGAGAGCATTGAGAAGGTAGGTGATGGTGGTGATGATTTAGAGAACAAGAATGAGAGAAGTAACGACATTGAGAATAATAACAGCAGTGGGTATCATCAGTATCCTGTGAGACCTGAAGCAGAGGATTGCGCC…
>PtC3H61
ATGGAACAACAAATTGAATTACCAATCCAAATTCAAACCGAAATCCCTCAATTAGGGCTCCAACCTTCTTCTTCACCTCATTCTTCTCATCCAGGTACCTCTCCGTCGTCCGAACCTGATCAAACGGCCCAGGATGACGATAACTATCTTCATCAAGAGCTACAGAACCAGCTCGACTTGAGAGAGGAGTTTAAAGAATTGAATGATTTTCATGAAGAAGAGGAGGAGGAGGAGGAATTTAAGAGTGAAGAGAGAGATAAAAAGAGTGAATTTTTTTATGAGAATGACAACGAGAGCAGTGAGAAGGAAGGTGATGATTTAGAGAAGAAGAATGAAAGAAGTGATGAAAATGCTAATAACAATAGAAGGTATCATCAGTATCCGGTGAGACCTGAAGCA…
>PtC3H62
ATGCGACAACAGCAAGAAGACTACAGACCTTCCATTCCAGATGGGACCGAAGAAGATGCGCCTAAACTTTTTGATAATTCCTTACCGATTTCTGATCCTATGAGCATCGATCAATGCGAAACAATTCCACAAATGGATGGTTCACAGCTCCTTGGAGCTCCAGTCACCGCAGCTACTTCTGACGTGGACTTGTCTGAGAGAGAATCAGTACATACCGTGCCCGTCGTAGAGGTTACAAATGACTCGAAAATTGCGGAAATCATTACGGGCAAGCGAAAGCGAGGTCGGCCGCCTAAAATTCAAGGGAAATTAGGGCCGCCTGCTTTCTCTGCGCAGAGGAAGAAGAAAGATGAAGAAGATGTTTGTTTTATTTGTTTTGATGGTGGTAGTCTTGTTCTT…
>PtC3H63
ATGTGCTATACGTGTACCTTTTCCTTGTGCAAGGGATGCATTAAAGATGCTGTCATATTATGTGTAAGAGGTAACAAGGGCTTCTGTGAGACATGCATGAAAACTATCATGTTGATTGAAAGGAATGAGCAAGGAAGCAAGGAAACGGTTCAAGTAGATTTTGATGACAAAAGCAGCTGGGAGTATCTCTTCAAGGATTACTGGAATGATTTAAAAGAGAGGCTCTCTCTAACACCGGAAGAACTTGCTCAGGCTAAAAATCCATGGAAAGGTTCCGATTCACATACTGGAAAGCAGGAATTGGCTGATGAGCTTTATGATGTGCATAATGATGGAGGATCAGGATCAGACAGTTCTGCTGATGCAGAAGTCACCACCTCTAGAAGAAGGAAGCCTAAA…
>PtC3H64
ATGCGCCAGCAGCAAGAAGACTATAGGCCTTCTATTCCAGATGCGACCAAAGAAGAAGCGCCGCTAACTTTTGACAATTCGGTACCAACTTCTGATCCTATGAGCACCGATCAATGCCAAACGATTCCAGAAATGGAGGATTCTCAGCTCGTTGGAGCTACAGTCTCGATGGTTACTGCTGACGTGGACTCGTCTAAGAGAGAATCAGTACATATCGTGCCTGCTGTAGAGGTTAGTAATCATGTCAGAATTGCCGAAAACAGTACGGGAAAGCGAAAGCGAGGCCGCCCGCCTAGAACTCAAGGGAAATTAGGGCCGCCACAAGCTCCTCCTGCTTCGTCTTCACAGAGGAAGAAGAGAGATGAAGAAGATGTTTGTTTTATTTGTTTTGATGGTGGT…
>PtC3H65
ATGAAGCGATCGAGGAAATCAAACAGGGTTTCGTGGGCACCAGGTCTTTATCTTTGTCAGGTGAGGCTGTTTCTATCCGAGGATTGTCCTTCAGAAGTTGGTGGACAAGTCCGAGATCTTCTTCAGAAAAATGCATCGCGGCTTTTGCCGATTTCAAGCAGTAAGGATTCGAATGACCTTCCCCCTGGATTTGAAGGCACTCACTTTTTGAATCCATGTATAAAGGAATTATCCTGCATTCCTAGGGTTCAATGGAAGTGCCCACCAAATTTTGTTGTGAATTACAACTGGCATGTCACGGATGGAGAAGAAAGCCAGGAGTCAGAGGCTCAAAAACTGAGGGAAATGAGAGTTCTTGAAGCAGTTTATCCACGCCCTTCTTCTGTTCCTCCCAGCCCT…
>PtC3H66
ATGGATGGTTATGAAGCAACAAGAATAGTTTTCTCGAGAATCCAAAACCTAGACCCAGAAAATGCTTCAAAAATCATGGGTCTTCTTTTGATTCAGGACCATGGTGAAAAGGAAATGATTAGGTTAGCTTTTGGACCAGAAGCACTTGTTCACTCAGTAATCCTTAAAGCGAGGAAAGAACTAGGACTTTGCTCTCCAACAAACCCTTCTAAAAGTCCTTCGCCCCCTTCGCCTCTATATTCAAGCAACCCAATAACCATCTCTAGACAGAATTCATCTTCTTCAACTTCAAGACTTGGGTTTAACATCCCACCTTCACTTACTATCCCAAACCCTTCATCAAATTTTTCTTCTTCTTGGAGTGACCTTCCAAACCCTGATGACTTGATTAGTCCTAAT…
>PtC3H67
ATGGATTCTTATGAAGCTGCTAACATGGTGTTTTCAAGGATCCAAAACTTGGAACCTGAAAATGCCTCAAAAATCATGGGTTATCTTCTCTTGCAAGACTATGGAGAGAAAGAGATGATACGTTTTGCCTTTGGACCAGAGACCCTTCTGCACAATCTCATTCTCTATGCCAAAACCCAACTGGGATTTCTCTCAAACAAAACCTCTTCTTCACCTTTTATTCCTTCCTCTAGACCCAGTCCCTTGTCCATCCCCTCTTCAAGAATCACAAACAACAATGGCTTTGACATCACAAACCCCTCTTCTCCCTCTACAAACTCTTGGCATTTTTCGACTCCCAACTCCACTTCTCCACTCTCTTATGCCAGTGTTGTTAATGGAGCCAGTAGTATTAATGCT…
>PtC3H68
ATGGATGCTTATGAAGCAACAAGAATAGTTTTCTCAAGAATCCAAAATCTAGACCCAGAAAATGCTTCAAAGATCATGGGTCTTCTTTTGATTCAAGACCATGGTGAAAAGGAAATGATTAGGTTAGCTTTTGGACCAGAAGCACTTGTTCACTCAGTGATCCTTAAAGCCAGGAAAGAACTAGGACTAAGCTCTCCGACAAACCTTTCTACAAGTCCTTCCTCTCCTTCTCATCTTTACTCAAGCAACCCAATAGCCATCTCTAGACAAAATAGTTCTTCAACTTCAAGACTTGGGTTTAATATCCCACCTTCACTTGCTATCCCAAACCCTTCATCAAATAATTCTTCTTCTTGGAGTGACCTTCCAAACCCAGATGACTTGATGATTAGTCCTAAT…
>PtC3H69
ATGGATTCGTATGAAGCTACTAATATTGTGTTTTCAAGGATCCAAAGTTTGGAACCTGAAAATGCCTCAAAAATCATGGGCTACCTTCTCTTACAAGATTATGGGGAGAAAGAGATGATACGTTTAGCCTTTGGACCAGAGACCCTTCTGCAAAATCTCATTCTCCAAACCAAAACCCAGTTGGGGTTTCCCTCAAATACACCATCCACACCCTCTCCAGCTTTTATTCCTTCCTCTAGACCCAGTCCTTTGTACATTTCATCTTCAAGAATACCAAACAATAATGGCTTTGACATCACAAACTCCTCGTCTCCCTCTACAAATTCCTGGCCTTTATTGAGTCCTAACTCTACTACTTCACTCTCTTATGCCAGTGTTGTTAATGGAGCCAGTAATATC…
>PtC3H70
ATGGATTTGGACTATAACGGAGGCAACACCACCAACACAAACAAGCGAGTTTTTCACAGATTAGGAGGCGGGAAATCAGTGAACGACACGTCAAATCAGCATAACCATCAGCATCAGCAGAATCAGAAGGTCTGTTACCACTGGAGAGCTGGAAAGTGCAATAGATTCCCATGTCCATTTCTCCACCGTGAACTTCCAGCACCGCCGCCGCATGCGTCTGTGAACGGGGGAGGAGGAGGAGGAGGAGGAGCGAAGAGAGGGTTTGCGGGAAATGATTCGTCCTCGTTTTCAGGGAGGAGGGGTGGTAATAGTAATTATAGTAATAGTTGGGGGCGATTTGGAAATAAAGGTGATGTTAGAGGGGTGAAAAGGGTAAGTGTGGAGAAAGTGTGTAATTTT…
>PtC3H71
ATGGATTTTGACTATAACGGAGGCAACACCACCAACACAAACAAGCGGGTTTTTAACCGATTAGGAGGGGGCCAATCGGCGAACGACACGTCAAATCATAATCACCTTCAGCAGAATCAGAAGGTCTGTTACCATTGGAGAGCTGGGAGGTGCAATCGATTTCCATGTCCGTTTCTCCACCGTGAACTCTCAGCACCGCCGACGCATGCGGCAGTGAATGGCGGAGTAGGAGCGAAAAGAGGGTTTGTGGGGAATGATTCGTCGTCGTCGTCGTTTTCGGGGAGGAGGGGTAATAATGGTACTAATGGTAATAATAGTAATTATAGTAATAGTTGGGGGCGGTTTGGGAATAAGGGTGATGGGAGAGGGGTAAGAGGGGGTAGTGTGGAGAAAGTGTGT…
>PtC3H72
ATGATGATCGGAGAACATCCTCATCACCATCCAAATCCCACCGTCCAAATCCCTCAATGGGACCCATACGATGACCAAACAACATCACCATCACCGTCAACAATCCCCTCTTCTCCATTCACCAACTTCAATGCGCTCGACTCCCTGACGGCACTTCACCGTTACCTTCCGTCAAACGAGCCAGACCCATCCTTTGAAGACGAGCTAGACTTACCAGTGGATGCGTTCTCATGCGATCACTTCCGTATGTACGTGTTCAAAGTGAGAAGGTGTGGACGTGGTCGGTCGCATGACTGGACTGAATGTCCGTACGCGCATCCTGGAGAGAAAGCTCGGCGAAGGGACCCACAAAGGTATCATTACTCTGGAACGGCCTGCCCTGAATTTCGGAAAGGCGGT…
>PtC3H73
ATGGCCGAGTCACCGGCGGGACTTACCTCCCAAAACTGGAATCCAACTCAGGACCAGCAACAACCAACAGCAACATCAGAACAACTCATCGCCAAATCCATAGCTCCAGTGAAACCACAATTCCTCCGTCCTCCACCTTCTCGCGCCTCCCAAAAAGATACCACGTCATCCACCGTTTCCGATTCTAATAATGATATCTCAAAATCTATTAACACTAACACTACCAGTGTAGTGGCCAAGGAGAAGAAGTCCAAACGACAACTCAAACGTGAACGCCAGCAGGAAAAGAAATCCTCAGTGAATCTCTGCCCTGAATTAGCTAAAACCGGAGATGTTAATTCATGTCCGTATAAAAATAACTGCCGGTTCAATCATGACTTAGAAGCATTCAAGGCTCAG…
>PtC3H74
ATGGAATTTGGCGGCGGTCACCGGAAGAGAACCAGAAACGACGCTGCTTTTAATGGCAATGGTGGCCACAAAAAGAACAGACAAGAAATGGAGTCCTTTTCAACTGGTATAGGAAGCAAATCGAAGCCATGCACAAAGTTTTTCAGTACTTCTGGATGTCCATTTGGTGAGGGATGCCATTTCTTGCATTATGTTCCTGGTGGCTTCAAAGCTGTGTCTCAGATGCTTAATGTTGGTGGCAGCCCAGCTCTTCCACCAGCATCCAGAAATCAAGGTGTCCCAACCCTTTCTTATCAAGATCGCTCTTCTCCTCCATCTGTGAAGTCCCGTTTGTGCAATAAATACAACACAGTTGAAGGTTGCAAGTTTGGTGATAAATGCCACTTTGCCCATGGTGAG…
>PtC3H75
ATGGAATTCGGAGGTGGTCACCGCAAGAGAGGCAGACTCGACGCTGCTTTTAATGGCAATGGCGGCCACAAAAAGACCAGACAAGAAATGGAGTCCTTTTCAACTGGTATAGGAAGCAAATCGAAGCCATGCACAAAGTTTTTCAGTACTTCTGGTTGCCCATTTGGTGAGGGATGCCACTTCTTGCATTATGTTCCTGGTGGCTATAAAGCTGTGTCCCAAATGCTTCCAGCTCTTCCACCAGCCTCTAGAAATCAAGGTGCCCCGCCCCCTTCTTTTCCAGATCGCTCTTCTCCTCCATCTGTGAAGTCCCGTTTGTGCAATAAATACAACACAGTTGAGGGTTGCAAGTTCGGTGATAAATGCCATTTTGCCCATGGTGAGTGGGAGCTTGGGAAG…
>PtC3H76
ATGGACCCCTTATCAACTGGTGTAGGAAGCAAATTGAAGCCATGCACCAAGTTTTTCAGCACTGCTGGCTGCCCATTTGGTGAGAGCTGCCACTTTCTCCACCATGTTCCTGGTGGCTACAATGCTGTGACCCAGATGATGAATCTGGGACCTACTGTCACCCCACCATCCAGAAGTATGGTGGCCCCACTGCCAGTCCCTAATGGCTCTGCTTCGTCTGCTGTTAAAGGCCGGCTATGTAACAAATACAGTAGTGCTGAAGGTTGCAAATTTGGTGATAAATGCCGTTTTGCGCATGGTGAGTGGGAACTTGGCAGGGCTTTTGCTCCATCTCACAACAATCCACGTGCTGCTGGAGGTGTTCCAGGACATTTGGGTGGTCGTGTGGAGCAACCTTCT…
>PtC3H77
ATGGATACAAGAAAGAGAGGGAGACCTGACTTCGGCACTAATGGTTATGGTGGATTCAAGAAATCTAAGCAAGAAATGGACTCCTTATCAACTGGTGTAGGAAGCAAATCGAAGCCATGCACCAAGTTTTTCAGTACTGCTGGCTGTCCATTTGGCGAGAGCTGCCACTTTCTCCACCATGTTCCCGGTGGCTACAAGGCTGTGGCCCAGATGGTGAATCTGGGACCTACTGTCGCTTTACCGCCTGTCCCTAACAGCTCTGCTCCGTCTGCTGTTAAAAGCCGGCTATGCAAAAAATACAATAGTGCTGAAGGTTGCAAATTTGGTGATAAATGCCATTTTGCGCATGGCGAGTGGGAACTTGGCAAGGCTTTTGTTCCATCCCACAACGATCCTCAT…
>PtC3H78
ATGGATACTCATGAGATAACTAACATACTGTTAACGAAACTCAAGAGTTTAGATCCAGAAAACGCCTCTAGAATTATGGGTTTTATTCTCATACAAGACCCTACTGAAAAAGATTTGTTACGGTTAGCGTTTGGCCCTGAAACCCTCTTGCAAAATGTAGTCTTCAAGGCAAAAATCCACTTAGGACTCTCTACTAACACGTTATCTACACCTTCTACACCCTCTTCTCCGTCACCACTCAATCCCATAGCAAGGCCTTGTAACAACACCAACCCCTTTCCACAATCTTCTCCTAGAATCACAAATAATGGTTCTTTTCTTGACTTTTCAAAAAACCCGTCTCCAAATCCTTGGTCCGTTCACGGGCTGCCAAATAATAGTGACAGTAAGAGTTCAATT…
>PtC3H79
ATGTTTTCCACACCATCTTCTCTGTTGCCTCTCAATCCCATAGCAAGACCTTGTAATAACACTAACCCCTTTTCACAATCTTCTCCAAGAGTCACAAACAATGGTTCTTTCCTTGATTTTGGAAAAAAAACCCGCCTCCGAATCCTTGGCCTGTTCAGTCCTTTTTTGTCCTCTGATAATATACGTTCTGGGTCTGTTTTAGTGCCACAATTCTCGAGGAATGGTGGTAGTGGCGGAGGTGATTGCAGTAATAGTAGTGTTGATTTCCCTGGTGAGTATCCATTAGATGATTATCTTTTGTTTCTTGATGGCCCCTCTTCAAAAAATAAGGGCTTTATGGACCACAAGGTTCAATTGGGTGGTTATCCGGTTGCTAATGGAGATAGCCATCTGCATAGA…
>PtC3H80
ATGAGGGCTTTATGGACCAAAGGGGTTCGATTGGGTGGTTATCCGATTGCTAATAGAGATAGCCATTTGCATAGAAGGAGATTTTCAGAGAGCGATGCGTGTTTTGGTGCTGAAGATGGGGGTTTTGGTCTTGGGTATAAGCCTTGTCTGTGTTTTGCTAGAGAGTTCTGCAAGAATGGAGAAAGTTGCAAGTTTGTTCATGGTGGTGGTGTTCTCGTGGGTTCACCAAGGGAAACGGAGGAGCTTTATTTGCAACTGCAAGAGGAGATGATGAGAATGAAGGCTGCATAG
>PtC3H81
ATGACTCCATTGTCTCCCATGGAAAGCAATTCTTTTACTGAAGATATGAGCTACTCGATTGATACCGAGCATTCTTTTTCCTCGTTGCTTGAGTTTGCGGCAGGTAATGACGTCGAGGGTTTCAGGCGATCAGTGTTTGATGAATCCGAGGTTAAGCAGGTTGGACTATGGTACGGTCGCCATGGGGGATCGAGGAAGATGGTTCTCGAGCAGAGAACCCCTTTAATGATTGCTGCTAAATATGGCAGTGTTGACATTGTGAAACTAATTCTTTCTCTACCTGAGGTAGATATAAATTTCTGTTGTGGCCCGGATAAGAGCACTGCTCTTCATTGTGCTGTTTCTGGTGGATCTGTTAATGCCATCTCTGTTGTCAAGTTGCTATTACTTGCAGGTGCT…
>PtC3H82
ATGGCTCCATTGTCTCCCATGGAAAGCATTTCTTTTACTAAAGATATGAGCAACTGGATTGACACCGAAGATTCTTTTTCCTCGTTGCTTGAGTTTGCGGCGGATAACAATGTTGAGGGTTTCAAGCGATCAGTGTTTGATGAATCCGAGATTAAGGAGGTTGGCCTATGGTACGGTCGCCTGGGGGCATCGAGGAAGATGGTTCTCGAGCAGAGAACCCCTTTGATGATCGCTGCTAAATATGGCAGTGCTGATGTTTTGAAGCTACTACTTTCTCTACCTGAGGTAGATGTAAATTTCTGTTGTGGCCCTGATAAGAGCACTGCTCTTCATTGTGCTGCTTCGGGTGGATCTGTTAATGCCACCAATGTTGTCAAGTTGCTATTACTTGCAGGTGCT…
>PtC3H83
ATGGACCGGTACGGTCGGGGGCAAGAAGGCTCACAATCCGATCCGGCACAAGAATGGACGGGTTCAGGACAGGAAACCGGACTTGAAGAGGGTGTTTGGCAATTGGAAATAGGGGAAACAGAATCGGAATACCCGGAAAGACCTAATGAGCAAGATTGCATGTATTACTTGAGGACCGGGTTTTGCGGGTACGGAGCTAGGTGTCGGTATAATCATCCACGTGACCGGACTGCGGTATTGGGAGCTGCGAGGGCTGGTGGAGGGGAGTTTCCTGAACGAGTGGGCCAGCCTCTTTGCCAGTATTATATGCGGACAGGGACATGTAAATTTGGTGCTTCCTGCAAGTACAACCATCCTAAACAGGGAGGCAGTTCTGTTAGACCCGTGTCACTAAATTAT…
>PtC3H84
ATGGCGGAGCACTTAGCTTCAATCTTCGGTACTGAGAAAGACCGAGTTAATTGTCCTTTCTACTTCAAGATTGGCGCATGCCGTCACGGCGATCGATGCTCTCGCCTCCACAACCGCCCCACCATCTCTCCCACTCTCTTATTATCCAACATGTACCAGCGTCCTGACATGATTACTCCTGGCGTCGATGCTCAAGGTCAGCCACTTGACCCGCACAAGATCCAGGAGCATTTTGAAGAATTTTACGAGGATATTTTTGAAGAACTGAACAAATTTGGCGAGATCGAGAGCCTCAATGTTTGTGATAATCTCGCTGATCACATGATCGGTAACGTTTATGTTCTGTTCAAGGAGGAAGACCAAGCTGCAGCCGCTTTGCAAGCTCTTCAAGGACGATTT…
>PtC3H85
ATGGCGGAGCACTTGGCGTCGATATTCGGAACAGAGAAAGACAGAGTGAACTGTCCGTTTTACTTCAAGATCGGAGCTTGTAGACACGGTGATCGATGCTCTCGTCTCCACACCAAACCAAGCGTCAGCCCCACGCTTCTTTTATCAAACATGTACCAGCGCCCTGATATGATTACTCCTGGTGTTGACGCCCAGGGTAACCCTATTGATCCTCGCAGGATCCAGCAACACTTCGAGGAATTTTATGAGGATTTATTTGAGGAGCTAAGAAAATACGGGGAAATTGAGAGCCTGAATGTCTGTGACAATCTTGCTGACCACATGGTGGGTAATGTTTATGTTCAGTTCAGAGAGGAAGAGCACGCTTCGAATGCGCTTAAGAATTTGACTGGGAGGTTT…
>PtC3H86
ATGGCGGAGCACTTAGCTTCAATCTTCGGTACCGAGAAAGACCGAGTTAATTGCCCTTTCTACTTCAAGATTGGCGCATGCCGTCACGGCGATCGCTGCTCTCGCCTCCACAATCGCCCCACCATCTCTCCCACTCTCTTATTATCCAACACGTACCACCGCCCTGACATGATTACTCCCGGTGTCGATGCTCAAGGCCAGCCACTCGACCCACACAAGATCCAGGAGCATTTCGAAGATTTTTATGAGGATATTTTTGAAGAACTAAGCAAATTTGGTGAGATCGAGAACCTTAATGTTTGTGATAACCTCGCCGATCACATGATCGGTAACGTTTATGTTCAGTTCAAGGAGGAGGACCAAGCTGCTGCCGCTTTGCAATCTCTTCAGGGACGATTT…
>PtC3H87
ATGGCGGAGCACTTAGCATCCATATTCGGGACAGAGAAAGACAGGGTGAACTGTCCTTTTTACTTCAAGATCGGAGCCTGCAGACATGGTGATCGATGCTCAAGACTCCACACAAAGCCGACAATCAGCCCAACCCTGTTGCTCTCCAACATGTACCAGAGACCTGACATGCTCACTCCTGGAGTGGATCCTCAGGCTCAATCCCAGTCCCTCGATCCCCGGAAGATCCAAGACCACTTTGAGGATTTTTATGAGGATTTGTTTGAAGAACTCAGCAAGTATGGTGATATTGAGAGCTTAAATATCTGTGATAATCTTGCTGACCACATGGTGGGTAATGTGTATGTCCAGTTTAGAGAAGAAGAGCACGCTGCTAATGCCCTTCGCAATCTTAACGGA…
>PtC3H88
ATGTCTACTCCGAGAATTCTTCTTTGCGGTGACGTTTTAGGCCGGCTCAACCAGCTCTTCAAGCGTGTCCAATCGGTGAACAAATCGGCGGGCCCATTCGATGCACTCTTTTGCGTGGGGCAGTTCTTTCCTGACTCCGCTGAGCAATTAGAGGAATTCACGGACTACATTGAAGGCGGCGGCGGCCGCTCTCAAATTCCTCTCCCCACCTACTTTATCGGCGACTACGGTGTCGCCGCTCCCAAAGTCCTCTCCACTGCTTCCAGAAACTCCGCCAATTTAGGCTTCAAAATGGACGGCTTTAAAATTTGTGATAACCTTTTCTGGCTTAGAGGCAGCGGCAAGTTCACTCTCCACGGTTTATCTGTTGTGTACTTATCCGGTAGGCAGTCATCAAAT…
>PtC3H89
ATGGCAGAGACTCCTCTTTTCACTTTTTCTCCACTACGCAAATCGCATCTCAAAAGTCAAACTTATCGCACTCTTGTTCGAATTTTATCGCACCCTCAGCTTTGTCAATTTGTTCCTCCGCCACCAGGTAATGGTGGTGATGGAGGGCCGCATGTGTTGGGAAACCAAGTATGCAGTAGGCATGTGGAGTTGTGCCATGAAAGTTTGCTGGATAAAAATGGCCAAGAAAGAGGGTTTAGTGACACGCAAGCGGTGATCAATGAGGTAGAGAACATAATGGGAATAGAAGAAGATGAGAACTTGGTGATTGATCAAACTGCTTGTGGAACTGGTTTACAAGATAGAGATTTAATTCAGGCGCAACATTTGCTAATTGATGAGTTAGAGCATCTCATGAAA…
>PtC3H90
ATGTGCAGTGGTACAAAGAGGAAACCAACACATACTGGTTTCAACATGGAGAATGAATTTCGAAAGGAAGACGGGGTTTGCTATGATTTCTCTGGTTTGCTTGAATTGTCTGCCTTGAATGATCTGATCGGTTTTAAGAAAGCAATTGAAGAGGAGGGTCATGATGTTGATATGCCAGGTTTGTGGTATGGAAGGAGAATTGGCTCGAAAAAGATGGGGTTCGAGGAGAGGACACCCCTCATGATTGCTGCGTTGTTTGGAAGCAAAGATGTGTTGAATTATATCCTGGAAACAGGTCATGTAGATGTCAACAGGGGTTATGGGTCTGATGGGGCCACAGCGCTTCACTGTGCTGCTGCAGGTGGCTCTTCCTCTGCACCTGAGGTTGCCAGGCTCTTG…
>PtC3H91
ATGGAGAATGAATTTCAAAAGCAAGATGGGGTTTGCTGTGATTTCTCTCTTTTGCTCGAGTTGTCTGCCTCGAATGATTTGACCGGGTTTAAGAGAGCAATTGAAGTGGAGGGACATGATATTGATGAGCCAGGTTTGTGGTATGGAAGGAGAATTGGCTCGAAAAAGATGGGGTTTGAGGAGAGGACACCCCTCATAATTGCTGCCTTGTACGGAAGCAAAGATGTGTTGAATTATATCTTGGAAACAGGTCATGTAGATGTCAACAGAGGTTATGGTTCTGATGGGGCCACAGCGCTTCACTGTGCTGCTGCCGGTGGCTCTTCTTCTGCACATGAGGTTGTCAGGCTCTTGCTTGATGCCTCTGCTGATCCTAATTCCGTTGATGCCAATGGAAAT…

## Sheet: PtC3H_gDNA
The genomic sequences of 91 Populus CCCH genes
>PtC3H1
ATGGGCACGATTTCTGCTGAGCAACACAAGCTCTTCCCCTCTCACCAAATTCTTTCTCCCCATAAACCCTTGATTAGAGATCTTGAAATTCCTCCAAGAAAACTCCTTACGAGGAAAACCCATCAAGAAACCCTGGACGTGTCCCCATATGAGACTGATCTCCAAGAATTCCTTCCGTACAATGACTCCAACAATGAAATAGATATTGATGATGAGTTAGATCCATACTCTTCTGATCATTTCCGCATGTATGAGTTCAAAGTTCGTCGCTGCACACGCAGTCGTAGCCATGACTGGACCGACTGCCCCTTTGCTCATCCGGGCGAAAAGGCTCGTCGGAGAGACCTTCGTAGGTTTCACTACTCCGGAGCTGTCTGTCCTGAATTTATACGTGGAGGG…
>PtC3H2
ATGAGCACCATTTGTGCCGAGCAACACAAGCCCTACACTCCTCACCAACTTCTTTCTCCCAAGAGACCCTTCAGAGATCTTGAGATTCTACCAGGAAAACTCCTTACAAAGAAAACCCATCAAGAAACCCTAGACATGTCTCCATATGAGACTAATCTTCAGAGATTCCTTCCTTATAATGACTACAGCAATGAGAAGGTTCTTGATGGTGAGCTAGATCCGTACTCTTCTGACCATTTCCGCATGTATGAGTTCAAAGTTCGTCGCTGCACGCGCAGCCGTAGCCATGACTGGACCGACTGCCCCTTTGCTCATCCTGGCGAAAAGGCTCGTAGGAGAGACCCTCGTAGGTTTCACTACTCTGGAACTGTTTGCCCTGAGTTTAAGCGTGGAGGGTGT…
>PtC3H3
ATGCCAGACCAGAACAACAGGCAGGTCAAGAGCAATGCTGTGTCAAATCACTCTGCTGATAACATTGAAGGTAGGTAGTAGCATCATATTTATGTGTACTCTTTCCTTAAGGCAGTGAAGATCTGCCTCTTTTTTTTTATTTTTTCCTTTTTGGGTTTTTCTAAAGTGATGTGATCATGGTCTGGTAGTTTGTTTTTGTTGCTGTCATCAACAATTACAGATGCATATTTTAGCTGTGGATGGTTGATTATGGAACATGTTACAAGTTACTGGCCTCCTTTTTATTTCTTGTCTGGAAAAAAACTGTAATTATTGATTTGTGTTTGTAATCGTATTAGATGGTTTAGGCAAGTTGTAACTGGCTTTGTTATCAATTTGTTGATCACTGGTGGGTTTTTG…
>PtC3H4
ATGCCAGACCACAACAACAGGCAGGTTAAGAGCAATGCTGTGTCAAATCAATCCGCTGAAAACATTGAAGGTAGGTATTAGCATCATATTTCCGTGCACTCTTTATTCTAAGCAGTGAAGATCTGCTTCTTCTTCTTCTTCTTTTTCCTTTTTGGGTTTTTCTAAAGTGATGTGATCATGGTTTGGTAGTTTGCTTCTGTTGTTGTCATCAGCAAATACAATGCTTTAAATGCTTGATTACAGAACATGTTACAAATTACTTTTTTTTTTTTGTCTGGAAAACTGTAATTTTATATTCGTGTTTTTCTTTTGTTTGTGATCATGTTAGATGTTTCAGGCTAAGTTGTTATTGAGTTTCTTATCAAATTTCTTGATCACTGGTGGGTTTTTGGTTTTTAA…
>PtC3H5
ATGGCGCACAGGTTGTTAAAAGACCCGGAGGCTGACGGATGGGAACGGTCTGACTTTCCTATCATTTGCGAGTCTTGCTTAGGTGACAATCCCTATGTCAGAATGGTATGCAATATTAATCCTTGTTCCAAGTTGGGGTTTTTTGGGGGGGAGGGGCTTTGGCTGTTCTGTGTGGATATTTATATGATTTGTTCCTTTGCGGTTGTATGTACTTGGTGGGATGCAGACCAGAGCTGACTTCGATAAGGAATGCAAGATATGTACTCGACCATTTACAGTGTTTAGGTGGAGGCCTGGCAGGGATGCGAGATTTAAAAAGACTGAAGTTTGCCAGACTTGCAGTAAGTTGAAAAATGTTTGTCAAGTCTGTCTTTTGGATCTAGAGTATGGTTTGCCTGT…
>PtC3H6
ATGGCGCACAGGTTGTTAAAAGACCCGGAGGCTGACGGATGGGAACGGTCTGACTTTCCTATCATTTGCGAGTCTTGCTTAGGTGACAATCCCTATGTCAGAATGGTATGCAATATTAATCCTTGTTCCAAGTTGGGTTTTTTTGGGGGGGAGGGGCTTTGGCTGTGCTGTGTGGATATTTATATGATTTGTTCCTTTGCGGTTGTATGTACTTGGTGGGATGCAGACCAGAGCTGACTTCGATAAGGAATGCAAGATATGTACTCGACCATTTACAGTGTTTAGGTGGAGGCCTGGCAGGGATGCGAGATTTAAAAAGACTGAAGTTTGCCAGACTTGCAGTAAGTTGAAAAATGTTTGTCAAGTCTGTCTTTTGGATCTAGAGTATGGTTTGCCTGT…
>PtC3H7
ATGACTTCTAAAGAAGAAGAAGAAGAAGAAGAAGAAGAAGAAGAAGAGGAAGAGAAAACGGCGATGAGGAGGAAGGCGAAGAGGAAGGAGAAGAAGAAGTTGAAGAGAAAACAAGCGAGGAGAGAGATAGCGGAGAAGGAGAGGGAAGAAGAGGAGAGGAGACTCAACGATCCTGAGGAACAGAGGCGATTGAAGGAGATGGAGGAAGAGGAGAAGGAGAGAATGGAAAGGGAGAGGAAAGCGTTTGAGGAGAGAGAGAGGCAGTGGATGGAAGTTATGGAGAGGAAGAGGAAAGAAGAAGAAGAAGAAGAAAGAAGGAAGGTTCTAGAAGAAAAGGAAGAGGAAGTTAATACACTACTTCAGGTTCTTTTTTTCTTTTTCTTTTATGAATTTGTGAAT…
>PtC3H8
ATGGAGTTTCTGATGTTTAATAAAGGATTTAAACAGTACTGTAAGGGCCCAGAAATTGAACTCCTGCTTCTCCCCTTACCAGGTAAGGCTGTTCCTGTCAGAGGAATCTCCTTCACAAATCGGGTCAGGTGCTCAAGATCACCTCCAAGCGAAGTCATCATGGCCAACTCATTCAGCTGGAACTGATGACTTTCTGCCACCTGGCTTTGAAGGAAGCCATCCTTCAAGCCAGTTGCAGATCAAGTTGTCAGAAGTCCCTGTGATAAAATGGAGATGTCCGCCCAGGGTAAGTCAAAGTTTTATAGTTTTTTAATTGCCCATCCCTTTGGTTTTTAATATCAATCATTGCACTTGGACTATCGCAGCTTGTCTTGAACTTGACTTGGCAATTGGTTGCTG…
>PtC3H9
ATGAAGCGATCGAGCAAATCGAACAGGGTTTCGTGGGCACCTGGTCTTAATCTTTGTCAGGTATACCTATAATTAATTAATTAACTTTTTTTTTCTTTTTATTTCGCAAATAGTCCAGATTTAAATCTGATAGAGCAAGTTATTAATATTCATTGCTGTCAAAATATTATGATGATGATGATTTATACTGATTGAAATAGCACCAAAGCTTCCACCGTTCAATTTAGAGATGTTGAAGTGGATTGAACGGCGAGAAAGGTGCGCCACAGAATGGCTAGCCTAGCCTAGCCCCTGCCTCTGTGTGTTTTTCCCATCAATCATCAATGTTCAGTTGTGTCGTTTTTAGTTTTTTGACACATTTGGGCGCTGATGATGCTCTCCGGCGGATATTTGAATTCC…
>PtC3H10
ATGCGAGGGTTGAGGAAATCAAAAAGAGTTTGTTGGGCATCAGATGTTAATCTTTGTCAGGTAAAATTGCAGATTTTCGAAGAAGTTTATAAATTTTAACATAAAGATTTAATTTGTTGAATTCATTGACTAAACAAGAAAGCAAATTAGAATCATGATGAATTTGAATGCATGCAGTTGGAGAATAATCTTTTCTATTTTACTGGAAATAAATGTGTTTGTGTTTGCTCATTTAGCTTTGCTTCTGGTGTTGTCTGTGCTTGTCTCGCTTATTCTGATAGTGAAGAATCCGATTTTATGATGGATTTTCTGATTGCTTCATTGCATTTCCATGTTTTAGGAGGCAAATACTATTAACTGCATTACATGTAATTTGAAATCAGAAAATCAGAAGCTTCT…
>PtC3H11
ATGGTCCAAACGCGGCCACACAGATACGTCAAAGATCAAAGAATAGCTACCACCGCTATGGATCCTCGATCTTCCTATTTCCATCACACAAAGTACGCCAATCCTCCTTCTCCTACTCTTCCTCTTCCCCCCCCTCCTCCTCCTCCTTACCGTAACAACCTTAATTTTCATCACCATATCAACTTCCTTGCACCACAGCCGCCACCTCCACAACAACTCCGTCCACCACAAACACCACAATTCTCCCCTCGGAACCCTCAATTCTCCTATAACCATAGCCCTAATCACCCCCAGCTGTCGCACCATGACCTCCCTCACTTCACTCAACTGCCTAGGGTTTCTCATCAATTCAACGACGAGCGTCTGCCGCCGCGTCGTTTACCAGAATCCGACCACCGT…
>PtC3H12
ATGGAGTATCATAAATATGATCCAAACGCGCGCGCATCCAGAAAGAGCAAAGATCGAACAATAGCCACCACCGCTATGACTCCTCCATCTTCCTATTTCCACTACACAAAGTACGCTAAACACTCTTCTCCTACCCCTTCTCCTCGTTACCCTAATAACCTTAATTTCCACCACCATTCCAACTTTCTTGAACCGCCTCCGCCGCCACAAACACCTCCTCCTCCACCGTCATTCCCACAATTCTCCTCGCGTAACCCCCATTTCTCCTATAACCCTAGCCCAAATCATCCCCAAATTCACGATAACTATAACCACCAGCGATCGCACCATGACCTTCCTCACTCAACTCAATTGCCTTGGGTTTCTCATCAATTGTACGATGACCGTCAACCGCCGCGT…
>PtC3H13
ATGGAGGACTCAGAGGGAGTTCTAAGCTTCGACTTCGAGGGCGGCCTCGATTCGGGCCCCGCCAACCCCATCGCCTCCATCCCAGCGATTCCATCCGACAATTACGGCGCCGCAACCGCAGCTGCCCCCAACACCACAAACACAACCACCAACACTACCAACAACAGCAACTCTGGTGCGGCGGACATCCAGGCGGGTCGACGGAGCTTCCGGCAGACTGTATGTCGGCACTGGCTTCGAAGCCTTTGCATGAAAGGCGACGCCTGCGGTTTCCTTCACCAATATGACAAGTCTAGAATGCCTGTATGTCGGTTTTTTAGACTTTATGGAGAGTGCAGGGAGCAAGATTGCGTTTACAAGCACACCAATGAGGATATCAAGGAGTGCAATATGTAAGTA…
>PtC3H14
ATGGAGGACCCAGAGGGGGTTTTAAGCTTCGACTTCGAGGGCGGCCTCGACTCGGGGCCCACGAACCCTAGCGCCTCCATGGCAGCGATCCCATCTGACAATCAGGGATCCGCAATGGCAGCTGCGCCCAACACCGCAACCACCGGCGCCAGCACCAGTAACACCACCACCAACAACAGCAGCGACTCTGGTGCGGCGGACATGCAGGCGGGGCGACGGAGCTTCCGGCAGACTGTATGTCGGCACTGGCTTCGAAGCCTTTGTATGAAAGGCGACGCCTGCGGATTCCTTCACCAATACGACAAGTCTAGAATGCCTGTATGTCGGTTTTTTAGACTTTATGGAGAGTGCAGGGAGCAGGATTGCGTTTACAAGCACACCAATGAAGATATCAAGGAG…
>PtC3H15
ATGGATTACAATAGGGATTTTTCTGGTGTAAATGTAATTCCAATTACTGGTCCAGATAGCTGGATTTCAAATTCCTCTGATTCCAATTCTGTTTGGGCCACAGAAGATGATTACCGTTTTTGGAATAATTCTGATGGCCTTAATGACAACACTCCTTCCAATTCTAATTACCAATCCTCAGAAACACTTTCTGGTAGCGAACCACCAAATAAGAAATCGAAAAACAATTCCCAGGAATTGAATTCAAAGAAATCGATTGGGAAAATGTTTTTCAAGACCAAACTTTGCTGTAAGTTCCGGGCAGGCACATGCCCTTACATCACAAATTGCAACTTTGCACACAGCATGGAGGAGCTTCGGCGTCCACCTCCAAACTGGCAGGAGATAGTGGCTGCGCAT…
>PtC3H16
ATGGATTGCAATAGGGATTTTTCTGGTGGAAATGTTGTCCATGTAATTCCAATATCAGATCCAGAGAGTTGGATTCTAAATTCCTCTGATTCCAGTTCTGTTTGGGCTACAGAAGATGATTACCGTGATTGGAACAATTCTGATATCCTTAATGACAACGCTTCGTCCAATTCCAACTACCAATCCTCAACACGATCCGGTAGCGAACCGCCAAATAAGAAATCAAAAAACAATTCCCAGGAATTGAATTCGAAGAAGTCGATTGGGAAAATGTTTTTCAAGACCAAACTTTGCTGTAAGTTCCGTGCCGGCACATGCCCTTACATCACAAACTGCAACTTTGCACACAGCATAGAGGAGCTTCGGCGTCCCCCTCCAAACTGGCAGGACATAGTGGCT…
>PtC3H17
ATGGAGAAAACAGAATCACCACCGTCTGATTCAAAAACAGCTGCACAATCACCACCGTTTGATTGCCATCAAGCAAACGATCACGATCAATTCGCTTCCAATTTCACCTCTCTCTACCACTCGATTTTCCCGCCAAAACCTTCACAGCTCCCGAACTCGCTCTCTTTCACCCCCTCCACCACCGCCTCGCCTTCCTCCTCCTCCGCTGCAGATGAAATCTCCACGGAGAACCGCCTCCGCCAAGCTCGACTGATTCTCGAGTACCAGGACCTCTGTGATCACTACAATCTGTCTCTCGCGCGCCTCCAAACCCTAACTAATGAACTCGAGTTGATTCGTCGAGAAAATGCAGATCTCAGAGTCACAAATAGTGAGCTTGTCAAGCTTATCAGTCTCTCT…
>PtC3H18
ATGGAGATAACACAACCACCACCGTCCGGTTCAAAACCGGCGACGCAAACAGCTGCACAATCACCACCTTTCGATTACCACCAAGCAAACGATCAAGATCAGTTCGCGTCCAATTTCACCTCTCTCTACCTCTCAATCTTCCCGCCAAAACCCTTGCTGCTCCCGAACTCGCTCTCCTTCACTCCCTCCACCACCGCCTCCCCTACCTCCTCCTCCGCCGCCGATGAGATTGCCACCGAGAACCGCCTCCGCCAAGCTCGACTGATTCTCGAGTACCAGGACCTCTGCGATCACTACAATGTCTCTCTCTCGCGCCTCCAAACCCTAACTAATGAACTTGAGTTGATTCGTCAAGAGAACGCGGATCTCAGAGTCGCAAATAGTGAGCTCCTCAAGCTT…
>PtC3H19
ATGGAATCGCTAAACAAGTCGGTAAACAAAGACTCCATGCTCGTGACATACTTGCGCGGTGGCGCCGGATCTCCAATTATATCGCCTGGTGGCGACAGATTCTCTTCCAATTACCAGCGCAACCGAAGCGGGAGTTCCAGATCGCCGCTGTCCCCGCTTGAGAATGTGAAGGCACCGATGATGGCAGAAGATGAAGTTCTGGTGATGGATGGAGTTCTGGTGTCGTCAGTCGTCGGAAGTGGATCATCATCGAATTCTTCCTCTTCTTCGGGAAAGAGCGTGCATAAGAAGGCGCTTTGCAGAGTTTGGGAGGATCTTGGACACTGCCGCTATGCTGCCAACTGTCAGGTTTCTCTCTCACGCACTCTCTTTTATCATCTTCAATTTCTTGTTCTCAGT…
>PtC3H20
ATGCGACACCAGGACCTAATAAACCGAAGCGCACTCTGCCTCGCGCGCCTCCGTGAAGTAACCGTCGAAATGGAGTGTCTCCGCCAAGACAACGCCGATCTTCGATCTATCAATCGCGAGCTCAACAATCAACTCAGCGTCCTTATCCAAGCCTCACTCCACAAACACTACAACGACTCTACAAGGACGCCGTTTGACATTGATATTGGTTTCCACAATTTGTGCAACATCAGCAGCGGAGGAGGTGGAGGTCATGACATGTGCGAAGAGGATGAAAGTCCGACGAGCGTCATGGAGGCAGGGGGCGATGACCGGGAGAGGATTTCGCTGCCTAAGAGTATTTCAGTGAGGTCTAATAGCTACTCGAAGAGGAACCAGGAGCAGGCGGCTAGTGCTAGC…
>PtC3H21
ATGTATAAGAAGAAGGAACCTTGTAGGAATTTTCAGCGTGGCAGGTATTTAATCACCTCTTCTTCATCCTTCTCAATCATCAGTATCTTCTTCTTATTTGTCAGCAGCTAATTATTATCCTACGGGTGTAGGGTTTAATTGCTGATACTAACTACTCTGCTGTTTTTGTTTTTTGATTTAGCTGTCAGTATGGTGATAGATGCAAATTTCTTCATGTCACTCCTCAGCAACCCCCCAAATCCAGCAATAATCCCTTTGGATTTGGCAATCAGCAAACACCCAATAACAACAATAATAACTCTTTTGGATTTGGCAATCGACAGCAACAGCAAAGACCCAACAGTCCTTTTGGGTCTGCCCCTAATAATTCTGCTAATAACAGACCTCAACAGTTCAAGG…
>PtC3H22
ATGGTTGCAGCCACCCAACCACAGCAGCACCCATCTACAGCTGCTGCTTCGACAACAACCGCAAACGCAACATCCGTTGAAGATGAAGCCCTGAAAAGGAATACTGATTGCGTTTACTTTCTTGCTTCTCCTTTAACCTGCAAAAAGGTTCGCTTTTCTTTCTCTGTCGATTTTTAGGGATCTAACAACTAGGGTTTCGGATTTACAATTTGCTTTGTTTTATATTTTAATTAGGTTTATCTTGGGTCTTGAATTGAATTTGAGTGAAAACCCTAATCAATTTCTCGATATAAAATTTTCGATCTAGATCTTATCGTACGATTTGTCTTTCCAATGTCTTCTTACTGAATCTATGTGGGCAATGTTCAATTGGGCCTGTAAGTATCATTTGCCTTGTGG…
>PtC3H23
ATGGTTGCGGCCACCCAACCACAACCACCTACACCTACTGCGTCCACAACAACATCCGCCGAAGAAGAAGCCTTGAAAAGGAATACTGATTGTGTTTACTTTCTTGCTTCTCCTTTAACCTGCAAAAAGGTTCGCTTTTCTCCTTATCTTATCTTTTTTTCATTTCTCAATTAATGGTTGCCGATTTTGAGGGATCTAATTATAAGGGTTACAGATTCACGATTCACTTTTCTTTATATGTATATTAATTAGGTTTCTTTTTTGGGGTTTTGAGGAAAAACCCTAATCAATTTCTTGAATATAATTGTCAATCTAGATCTTATCTTCTTAAGATGATCACATGATTTGTCTTGTGTTCTTAAATCTATCTGTGCAATGTTCAATTGAGTCTATAATTAT…
>PtC3H24
ATGGATTTTTCAGAGTCCACAAAGGTTGTGTACAATAGAATCCAGGAGATAGAGCCTGAATTCGTCGGCAAGATCATTGGCTATATTCTGTTACAAAACCATGGTGAGAGAGAAATGATTCGGCTAGCCTTTAGCCCTGATAATTTGATTTACGCTACGATTAGCAAAGCCAAATCTGATCTGGGGCTAAACAAAACACCAGTTCCGAATCCAATTTCACCTTCTCAGGTGAACCCGGCACCTGTTTCAGATGTTCATCTGCAATTCATTCCTAACACAGCAGTTTCATCACACCCAATTTCCTCTCCAATAAAGATTAGGACTGCAGGTTCTTTCTGGGATGCCCAAGTAACTGGTGACCAGCAACAGGCGCACAACCTGGATTTTGGTCCACCAGGG…
>PtC3H25
ATGATGATGATCGGAGAACTCTCTCATCACCGTTCGAATCCCACCGTTCAAATCCCTCAATGGGACCCATACGAAGAGCAAACAACGACGTCTCCCTCGCTGTCCCCAATCCCGACTTCTCCATTCACCAACTTCAACGCCCTCGATTCTCTAACGTCTCTCCACCGTTACCTTCCGTCAAACGAGCCAGACCCTACTTTTGAAGACGAACTAGATTTACCAGTGGACGCGTTCTCATGCGATCACTTCCGTATGTACGAGTTCAAAGTGAAAAGGTGTGCACGTGGCCGGTCACATGACTGGACTGAGTGTCCGTATGCACATCCTGGCGAGAAAGCGCGGCGCAGGGACCCACGAAGGTATCATTACTCTGGAACGGCCTGCCCGGAGTTTCGGAAA…
>PtC3H26
ATGCCGCCGAAGCAGCAATCAAAAGTAGATTTAGCAAAGAAGCAGAAGATCGTAGAAGACAAGACCTTCGGGCTCAAAAACAAAAACAAGAGTAAAAATGTTCAAAAATATGTACAATCCCTCAAGCAAAACGTGCAACCCCAACCTGACCCCTCTAAACTCGCCGCCAAGGTAATTTACAATTCCAATCCCCCAAAATATCGTTTCTTTGCTTTGATTAACCGATGCTGTGAAAAGTCCTTTAATTTTGACAGTTCTGAGTCTTCTGACATCTTATGTGTTTTTGAATTTCAATTATAAAAAAATAATTAAAAAAACAGAAAAAGAAAGAGGAAGAGAAGGCAAAAGAGAAGGAGCTAAATGAATTGTTTAAAGTTGCTGTTAGCCAGCCCAAAGTTC…
>PtC3H27
ATGCCTCCAAAGCAATCAAAAGCCGATTTGGCGAAGAAGCAGAAGGTCGTTGAAGATAAAACGTTTGGTCTGAAAAACAAGAGCAAGAGCAAAAACGTTCAAAAATATGTCCAAAATCTTCAACAAGCCGTCCAGCCCAAACTAGACCCTAGTAAAATCGCCGCCAAGGTTTTCTTTTTAATATTTATATTTTGTTCAATTTTACTGCTTGCTTTGGAATATTAGCTTAGATTTTCCCTTTACTGGATCCGTTTCATTTTTGTTCTTGGACTTAGTAATTTTAGCTTGAGGTTCAGCGAAATGATAATGAATATTCATTTAATGAGCAGAAAAAGAAAGAGGAAGAGAAAGCAAGAGAAAAGGAGCTGAATGATCTGTTCAAAGTTGCTGTTAGTCAGC…
>PtC3H28
ATGCCACCGAAGCAGCAACCAAAAGCAGATTTAGCAAAGAAGCAGAAGATCGCAGAAGACAAAACCTTCGGGCTCAAAAACAAAAACAAGAGTAAAAATGTACAGAAATATGTACAATCCCTCAAGCAAAATGTACAACCCCAACCTGACTCCTCTAAACTCGCCGCCAAGGTAATTTATAAATTCCAGTCCTTTTTATATTATATATATTTTTTTATTTCTATATTTTATCATTTCTTTTATTCGATGAATCGATACTGTGAAATATCCTGTAATTTTGACATTTAATTAGCTGATGTTCTTATGTGTATTTGAATTTTAATTATAAAAATAATTAAAAAAACAGAAAAAGAAAGAGGAAGAGAAAGCTAGAGAGAAGGAGCTAAATGAATTGTTTAA…
>PtC3H29
ATGCCGCCGAAGCAGCAATCAAAAGTAGATTTAGCAAAGAAGCAGAAGATCGTAGAAGACAAGACCTTCGGGCTCAAAAACAAAAACAAGAGTAAAAATGTTCAAAAATATGTACAATCCCTCAAGCAAAACGTGCAACCCCAACCTGACCCCTCTAAACTCGCCGCCAAGGTAATTTACAATTCCAATCCCCCAAAATATCGTTTCTTTGCTTTGATTAACCGATGCTGTGAAAAGTCCTTTAATTTTGACAGTTCTGAGTCTTCTGACATCTTATGTGTTTTTGAATTTCAATTATAAAAAAATAATTAAAAAAACAGAAAAAGAAAGAGGAAGAGAAGGCAAAAGAGAAGGAGCTAAATGAATTGTTTAAAGTTGCTGTTAGCCAGCCCAAAGTTC…
>PtC3H30
ATGGCAGACGAGGAAGAAGAGAGAGCTCTAGAGAACCAACTGGAACTACAGTTTCTAGAGCAGAAAGATTCATTAGCTGCCTTGAATGATGCTCTTGCCTCTGACCCATCAAATCCTGAGCTTCTCTCTGTAACATTCTCCGCCTTCTCTTCTTGGTTTCTTATTTTTCCTTCTGTTTTTATCATATTTCTATTATTTTCTTGGTGACCCAATTGAGGGATACGCTTTTTAATGCTTTTGTAGAAGGTAGGAGTGTTTATTTATTGAAAAAGATTGAAACTTGAGTGGGTATCTCGAGTTTTACTGGTTGGATTTTGTTTTGGTTGATTTTTTGTTATGCTTGTTTCTTGTGTAGAAGCTTCTGTTCATTTTGATGGGTAACCTCTTAAAAAGTTGAAT…
>PtC3H31
ATGGGATCACATTCTACACATGAGATGTCTGAACTGAGGGAAGATAGTATCAGTAATTTCAAATGTTCTGGCCCTTTGGATGGACCATTGACATTGCAGAAGGAGAAGTCATGTGTGAATTATTTAGATTCATGGTCCCCCAAATTGAGTAAACATTTGGTTATTGCTCAAAAAAATGGACCTTTGGAACATGCAATTAATAAAACAGATGCCTTCCGCAATAGCAAGACTCATTTAAGTAATAGTAGCGAAGCTATAGCTGTTGAGACCACTGAGCCATTTGTTATCACAGGCATAGAGGTGGATGTTGTCTTATCTAAGAGAAACTGCTTGGGTCAGGAGGCTAATGTCGTTCTGGATTCTAAGGAAGAACTTAAACCAGTGGACGTGAAGTCAGAG…
>PtC3H32
ATGTGCAAAGGTTCAAAGGGTGATTCTTTCTCTTCAAATCCGATCATGGAAGACAAATCTTACAGCAAGAAAGACAATTTCTTGCATGAATGCTCAGTTTTGCTCGAATTGTCTGCCTCTGATGATCTTGCTGGGTTCAAAATTGAGGTTGAACAGAAGGGTTTGGATATAGATGGGGCAAACTATTGGTATGCTAAAAGAATTGGGTCGAAAAAGATGGGTTTCGAAGAGAGGACACCCCTGATGATTGCTGCCATGTTTGGAAGCACTCATGTTTTGAAGTATATTATTGAAACTGGCAAGGTCAACGTCAACAGGGTGTGTGGCTCGGATAAGGTTACTGCCCTTCACTGCGCTGTTGCTGGCTGTGCTGCTTCATCAGTTGGGATTGTCAAGCTC…
>PtC3H33
ATGTGCACAGGCTCAAAGAGTGATTTACCCCCCTTAAATCCGATCATGGAAGACAAATCTTACAGTCAAAAGGGAAGTCTCTTGTATAAATGCTCAGTTTTGCTCGAATTGTCTGCCTCTGATGATCTTGCTGGCTTCAAAATTGAGGTTGAACAGAAGGGTTTGGATATTGATGAGGCAAGCTATTGGTATGGCAGAAGAATTGGGTTGAAAAAGATGGGCTTCGAAGAGAGGACACCCCTCATGATTGCTGCCATGTTTGGAAGCGCCCATGTTTTGAAGTATATCATTGAAACCGGCAAAGTCAATGTCAATAGGGTGTGTGGCTCGGATAGGGTCACTGCCCTTCACTGCGCTGTTGCCGGTGGTGCCGATTCGTCAGTTGGGGTTGTGAAGCTC…
>PtC3H34
ATGGAAGACAAATCTTGCGGCCAGAAAGACAATCTCTTGTATAAATGCTCTGTTTTGCTTGAATTGTCTGCCTCTGATGATCTTGCTGGGTTCAAAATTGAGGTTGAACAGAAGGGTTTGGATATCGATGGGGCAAACTATTGGTATGGTAGAAGAATTGGGTCGAAAAAGATGGGTTTTGAAGAGAGGACACCTCTTATGATTGCTGCCATGTTTGGATGCACTAATGTTTTGAAGTATATTATTGAAACTGGCAAAGTCAATGTCAATAGGGCGTGTGGCTCGGATAAGGTCACTGCCCTTCACTGCGCTGTTGCTGGCTGTGTTGTTTCATCAGTTGGGATTGTCAAGCTCTTGCTTGATGCGTTTGCTGATCCTAACAGTGCTGATGCTAACGGA…
>PtC3H35
ATGAATTTTCTAAGTGTAGAAACAGAAGATGCTTTCTCTAGCTTACTTGAACTTGCTGCCAACAACGATGCTGAAGGCTTTAAGAGATTTATAAAGCGGGATGCTTCCTCTATTAACGAGGCTGGTTTTTGGTATATCCGCCAGAAAGGGTCGAAGCAGATTGTTCTTGACCAAAGAACTCCTCTTATGGTCGCTGCTACGTATGGCAGCCTTGATGTTCTCAAGCTTATTCTGGATCATACTAAGGTTGATGTGAATCTGTCTTGTGGAAAGGAAAAAACTACTGCTCTTCATTGTGCTTCTTCTGGTGGATCTATCAATGTAGTTGATGTGGTTAAGCTGCTGTTATCAGCAGGAGCAGATCCTAACTGCCTCGATGTCAATGGAGATCGCCCTGGT…
>PtC3H36
ATGTGCTGTCGATTGGAGAGATTGAAGCTTGCAGCAACTCCTACACTGCCCACAATTTCTTCTGACGAAAACCTACCCTCCAACATAGTCATGAATCACTTAACTGTGGAGACTGAAGATACCTTTGCTAGCTTGCTTGAGCTTGCTGCTAACAATGATGTTGAGGGCTTTAAGCAATCTATTGAGCGTGACCTTTCTTGTGTCGATGAAATTGGACTCTGGTATGGCCGAAAAAAGGGCTCTAAGCAGATGGTTAATGAACACAGGACCCCATTGATGGTAGCTTCTACATATGGTAGCATTGATGTTATAAAGGTGATTCTTTCTCTATCCTACGTTGATGTCAATCGCTCTTGCGGTGTTGAGAAGAGCACTGCCCTTCACTGTGCTGCCTCGGGT…
>PtC3H37
ATGGACATGAATCACTTAACTGTTGAAACTGAAGATACATTTGCAAGTTTGCTTGAGCTTGCTGCTACCAATGATGTTGAGGGCTTTAAGCGATCTATTGAGCGCGATCCTTCTTGTGTTGATCAGATTGGACTATGGTATGGCCGACAAAAGGGCTCTAAGCAGATGGCTAATGAATACAGGACCCCGTTGATGGTAGCTGCTACATATGGTAGCATTGGTGTTATAAAGGTGATTCTTTCTCTCTCTGATGCTGATGTTAATCGCTCTTGCGGTGCTGACAAGAGCACTGCCCTTCACTGTGCAGCCTCGGGTGGGGCTGTGAATGCTGTTGATGTCGTGAAACTGCTTTTAGCAGCAGGTGCTGATGCTAATGTGGTAGACGCCAATGGTCATCGT…
>PtC3H38
ATGTGCAGTGGTCCCGAGAAAGCGGCTGAATCACCCTCCACTTCCACTCCATCAACTGTAGAAAACTCTCCTATTACCAAAGAGATGAATTGTCTAACCGTAGAAACAGAAGATTCTTTCTCTAGCTTACTTGAACTTGCTGCTAACAATGATGTTGAAGGCTTCAAGAGGTTTATAGAGCAGGATGCGTCCTCAATCAAGGAGGTTGGTTTTTGGTATGGCCGCCAAAAAGGATCGAAGCAGATTGTTCTTGACCAAAGAACTCCTCTTATGGTTGCTGCTACTTATGGCAGCGTTGATGTTCTCAAGTTTATTCTAGACCATACTAAGGCTGATGTGAATCTGTCTTGTGGAAAGGACAAAACCACTGCTCTTCATTGTGCTACTTCTGGTGGATCT…
>PtC3H39
ATGTGCTGCCGATTAGAGAGATTGAAGCTTGCAGCGACTCCTACACCACCTACAATTTATTTTGACAAAAGCAGACCCTCAAACATAGACATGAATCACTTAACTATCAAGACTGAAGATGCTTTTGCTAGCTTGCTTGAGCTTGCTGCTAACAATGATGTTGAGGGCTTTAAGAAATCTATTGAATGTGACCCTTCTTGTGCTGATGAAATTGGACTATGGTATGGCCGGCAAAAGGGCTCTAAGCAGATGGTTAATGATCTTAGGACCCCACTGATGGTTGCTGCTACATATGGTAGCATTGATGTTATAAAGGTGATTCTTTCTCTATCTGATGTTGATGTCAGTCGCTCTTGTGGTGCTGACAAGAGCACTGCCCTTCACTGTGCTGCATCAGGT…
>PtC3H40
ATGGGGGAATCGCCATCATCTCCTACGTCGTGTAGCTCTTCACGTTCTGCACCATTTCCGCAATCGAACTTCGCGTCTCTTCCTGTAATGGCTCTCAAGGACAAAATTGTCGAGAAAATCTTGGAAAATCGCGTCACTCTCATCGTCGGCGAGACTGGCTGCGGTACGAATCCTTTCGTTATTCTCATTATTTTTTTGCATTTTCTCTTTTAGTTTTTGGCCGATAAAAAAAAGCAAAAGGATAAAAATAGGAAAAAATCTGTTTGGTTCTGAAATGATCAAGCTGAAAAAAAAAAGTTATAATGGAAACAAGTTTTATTATAACAAATATCCTGGTTTTTTACTTGATACCATGGAATATTTACTCTCTTTTTTGTGAAAAAGAGAAAATCGTAGTGC…
>PtC3H41
ATGGATTTTGATGCCGGAATTCCGATGTCTCGTAGTGGTGTTGGTCTACCAGCTGTAACCGAGGGAACTTCTATGTCACCGTCTTTAAGCGAAGGTTCTCGTTTTCTTTCTTTTCTTTCTCTCTGTTTTTTTTTTAATAATAATAATAATAGTAGTAGTAGTAGTAAAAAAAATATATATTAGGAATTAGGTTTGTGTGGTATTTCATTGAAAATAAAATTCATGCAGAAAAGAAGAGAGAGAAAAAAAATGCAATTCACGTGTTGCTTGCCTTGGTGGTGCTAGTTGGGAATTCTCTGTTTTACCCTCTGTCTGTCGTAGATTTTGCTTGATCGTGTCTGAATTTGTTCAATTTCCAGCTTGTTTCTGTATAAAAACATAGGTTTCGTTTTTTTTTTT…
>PtC3H42
ATGGCGACAAGCAGCATAAGATTAGACCATAATATGGTAATAACCAGAAAACAATAAAAGGGATGTGCATGGATTATTCATGATTGAGATTCGTGCGGGCCTTGTGAACCATCCTCAATCTGAAACCATGAATCCAATTTTCCATAGGAACTCATAATCAGGAACTGATTTTATGATCCTACTACAAATCTTATTTGTCTATAATAAAAATAATAGTTATGGGTGCCAGTGCTGATATTAAATGACAGGGATCTGTGCTTCGATTCTGATTTTTTACTTTATAATTCTTGTGGAAGCTGATGTTTTTGTTCATGACAGGGAGAACCTCTATGCATCTTCTACTCTCGTTACGGTATCTGCAAGTTTGGTCCAAGTTGCAAGTTTGACCACCCCATGGGG…
>PtC3H43
ATGGATTTTGATGCCGGAATCCCGATGTCTCGTGGTGGTGGTGGTCTACCAGCTGTGACCGAGGAAACTTCTCTGTCACCGTCTTTAAGCGAAGGTTCACATGTTGCTTCTCTATCTATCTCTCTGCTGTCTTTTATGATAATAAAGTAATAAATAAACATTGAATTTCCTGGTTTGTTTGTTGTCTTTGGTGTTGGTCATTGAAACTAATGAAAGAAATGCTGAGAATTCTCTGTTTTACCCTTCCTCTGTCGTAAATTTTGTTTGATCGTGTCTGAATTTGTTCAGTTCCAGCTCGTTTGTCTAAAGTTATAAGAATTTTGGTTTTTGTCGGCTGATGGGTCAGAATTTTAGCCTCTGTTTCAAGCGCTCTAACACTGTCTTGCGTTTTGTTTAATG…
>PtC3H44
ATGGACCGGTACAGTCGGGGACAAGAAGGCTCACAATCCGATCCGGCACTGGAATGGACGGGTTCAGGACCGGAAACCGGACTTGAAGGTGACCTACATTAATTCGATTGTGACTTTATAGTTATCTGTTTTTGTTGATTATGATTAATTATGATTATGTGGTTGATGCAGAGGGTGTTTGGCAATTGGGATTAGGGGAAACAGAATCCGAATACCCGGAGAGATCTAATGAGCAAGATTGTATGTATTATTTGAGAACCGGGTTTTGCGGGTACGGAGCACGGTGTCGGTATAATCATCCACGTGACCGGAATGCGGTAATTTTGACTGATTTGACTTTGATTTGACTTGAATTGAGTTTTAAATGGTCCGTGTGTGGTAATTAGTCTTGATCTTGTG…
>PtC3H45
ATGGTAACCTATAAACAAAAAAAACCCCAAGATGAACAAGAAGAAGAAGTTTATAGTACTGAAAGTGGAGGGTCCGACCCGGATTATGATTCTGATACTGATCCAAGTTACAGCATTATTGAAGAGACTCGAAGCAATCTCTCAAGATTGTCTATCAAGAAGAAATCAAAGTCACGGTTAGTGTAATTAAATCTCGAAAATCCTGAACTGTTTGCTGTTAAGAAAATAACATTGTAATGTAGTTGACTGGTTGAATATTTTGGTGTAGCGTTGCAAAGGATCTGGACCTGAGCTTTGATAAAGACCCAGGAGAAAAAGAGACGAAATTGGCAGAAGTAGATGAGAAAAGTTATGAGGAAGTTCAAAAGATCATACAAGGTTAGTAATACAGTCAATAAT…
>PtC3H46
ATGGTAAAGACCACCATTATATTCGTCACTTCACTTTCTCAGGTATTGCCCAATGCAATTTTTAGTTTTTTACATCAAGGAAATGGCTTTCCTGTCCTCCAGCATACGTTCTCCAATGAAGGGTAGTTTGGGAATTCCAAGTATAAACTGAAAGGCCCGAAATTACCTCGAGCAAGAGCAACCCCACCCACTTTCCCTCTTTCCCTCTCAGTGGATTATTATTATCAATTAATTAGCAAGTCAATTTTAATCAAATCAATCAGAGAAAAAAAAATAAAATTGAATAGGGTTTCGGTCCCTCTATCTCCCTCCTTCTTCAAGAAGACAGAAGACAAAGTTCTGAAGGTTTCTATGTCTCAAAGGTTCGATCTTTAATCTCTACAGTTTTTTTTATTTATT…
>PtC3H47
ATGTCTAAAAGGTAATTAATCTTCTAAAGTTTTTGATAGTTTCTTTTACTCTGCTCATGGTCGTATATGTTTGATTGCTGATTATTAATTCATGATCAATGCATTTTTTTTCCAACTATGATGTGCTAATTTTGATTGAATTGTAGGGAAATGATTAAAATAGTTGTTAATTTATTATTGAATTAATGGATGGGTTCTGCTTTTCAAGTTTGAATTTTTGTTTTGATATGGTTGATGTTCATGCACCTAGTCAGTTGAATGATGATAAGGGCATGTAATAAGGTGGAGGATGGAACTTTTATTGATCATGATTTTGTGTTTTTTTATTTTTTCAGGTTACTATGCAAGTTCTTTGCTCATGGGGCGTGTTTGAAAGGGGAACATTGTGAATTTTCACAT…
>PtC3H48
ATGATGGATACAAGAAAGAGAGGGAGACCTGACTTCGGCACTAATGGTTATGGTGGATTCAAGAAATCTAAGCAAGGTCAGTTCTTTCTCTTAATTTCAATATCCAGCAACTTAATTTCTTTAATTACTATCTGGGTTTTATGTGGTTCATCTTTTTTTAGTGATTTATTTATGCTTTTGATCATTTTATTATTTTTGTCTGGATTTCTATGTCTTAGCTATTAAGAATTTGTTATCTGTACAGTGTTTATTTAAGGAGAAAGTTAGGCTCATACGTTCAAGGAAAAATCTATAATCCTTTGCTTGTTTTAAAATTTAGGTACACGTCAAGAATGGAACTTCTAATCCGAGGAAAAACTGGTTGATTGTTATCTTTGTTGTTTTGTTTTGTTTTGTTTT…
>PtC3H49
ATGGCCAAACAACTCTACGGCTACGGTGCCCCTGCAACAACATCGGCTTCCCGTTCCCGCACCGACTCCTATCTCACCGACTCGGTCTTGACCCGATACTTAGGCACCGGGTCGGACCCTCTGTCTTCGGATTCTTCGAAGTACTCGGCGAGCTCCTCCATGTATCTAACACAGAGCGATAGCGCACTCAGATACTCGGTCGATAGAGGCATTGCCTCGGCGGCAGCTGCTGCAACTTCTCCGCATTTGTCGTCTTGGCCACCACCACCTGGTGTTGATGCTCCTTCTGCTGTTGATTCGCTTGTTCCTGGCCTTAAACGCACTCCTGAAGGTTAGTTTTAGGGTTAGGGTTTCATTTTTTCCCTCCCTCCCTCCCTCCCTCCCTCCCTCTTTTCTGTG…
>PtC3H50
ATGGAAAAAAGAAAATTGGGCGTCACGTCGGGATTTCGACAAACGGCCAACCAACTCTACGGCTACGGTGCCACAGCGACAACGACATCGGCTTCCCGTTCCCTAACTGACTCGTATCTCACCGACTCAGTCTTGACCCGATACTCAGGCACTGGGTCAGACCCTCTATCTTCGGATTCTTCGAAGTACTCGGTCAGTTCCTCCATGTATCTTAAACAGAGCGATACCGCACTCAGATACTCGGTCGACAGAGGCATTGCCTCAGCTTCTGCTGCTGCAACTTCTCCACATTTTTCGTCTTGGACACCGCCGCCTGGTGTTGATGTTCCTCCCGCCGTTGAATCGCTTGTTCCTGGCCTTAAACGCACTCCTGAAGGTTAGTTTTAGGGTTAGGGTTTC…
>PtC3H51
ATGAGTGGGAGTGGCCGAAAACGTAGTTCAAAATGGGATTTGAAAGAAGGGTCTCAAATGTCATTTGAAGATGTGGAAGACAATGCATGGCCTGGGAAAGCAGGAATACCTTTTCGTGACAAAGAATCACGATGTGACTGGCTCCCACCTGAAGCTGCTGGCGGCACTCGCTCCAAGTGGTTGGCTATGGAACCTTTGCCTGGAAGAAGAGGCTCCCGCAGGGTTGATAATATCGATGAGGACCATAGTAGAACTTTGAAAGCCACCTATGAAGATGAGAGTTATGGAACTAGAATGTCTCCTGGTCTTGATGAATGGAGACAGCAAAGTTTTCGAAACTCTCCCAAGAATGAATATAAAAGATTAAGAAGGTTTGGTTATTTGCTCAGCATGCTTACT…
>PtC3H52
ATGAAAGAAGGTGGTGCTACTTCTGTCAGAATGAGTGGGAGTGGCCGAAAACGCAGTTCAAAATGGGATTTGAAAGAAGGGCCTCGAATGTCATTTGAAGATGTGGAAGACAATACTTGGCCTGGGAAAGCAGGAATATCTTTTCGTGACAAAGAATCACGACGTGATTGGCTCCCACCTGAAGCTGCTGGTGGCACTCGCTCCAAGTGGTCAGCAATGGAACCGTTGCCTGGAAGAAGAAGCTCTCGCAGGGATGATAATATTGATGAAGACCGTAGCAGAACTTTGAAAGCCACTTATGAAGATGAGAGTTATGGAACTAGAATGTCTCCTGGTCTCGATGAATGGAGACAGAAAAGTTTTCGAAACTCTCCCAAGAATGAATATAAAAGAACAAGA…
>PtC3H53
ATGGTTCATTCTGGTTCTCAATGCTCCACTCAGAGCAAAGGGTTTGGGATTGTATCTAACATTGGAGACCCCTTAAGGAAGAAACCAAGAATTTGTGAAAATAACGCTGGCCCAAGTTCTAAAATGCTTGTGGGAAAAAGCAATGCCATGATGACTGGTGGTGGCAGCTTCAAGACCCAGTTGTGCATGAAGTTCAGAACAGGGCATTGCAGTCATGGAAGCAAATGTCTTTTTGCCCATGCTGTTTGTGATTTGAGAAAGGCCTTGCCTAACTTGAGAAGGGTTGTTGTCAATGAGGATAAAAATCTCTGTAGGATGTTCAACTCTGGCAAAGGATGCACGTATGGGAATAAGTGTCGTTTCCTTCATGTGGTTCCTGAGAATTTTCAGAAAAATTTG…
>PtC3H54
ATGAGTTACCCTGATTCCCCTGTTTCTTTTATGGCATCACAGGCCTCGTATCAATCAGGCAGTGATGCTATTGATGTGTGGCCTCAATTTGTAACGAATAACAATGAGCAATTTGAACAACAACAACAACACCAACCTCCTTATAAAAGACCTAGAAACTCTGAGGACAATTCCAACCAATCCATGAGTTCTAGGGTGCCACCAACAAACAGCCTTCCAGTCCACAAGGGAACAACCAACATCTTTTTCAAGACGAGAGTGTGTGCAAAGTTTAAGACTGGTACTTGTAGGAATGGTGAGAATTGCAATTTTGCTCATGGAATGCAAGATTTGAGGCAGCCCCCACCAAATTGGAAGGAACTAGTGAGTGTAGGTGTAAGTAGTGAAGATGATAGGTCA…
>PtC3H55
ATGAGTTACCCTGATTCCCATGATTCTTTTATGTCACCACAGGCCTCATATCAAGCAGGCAGTGATGCTATTGGTGTGTGGCCTCAATTTGTAATGAATAACATTGAGCAATTTGAACACCACCAACCACCTTATAAAAGGCCAAGAAACTCTGAGGATAACCCCAACCAATCCGTGAATTCTAGGACGCCACCAACAAACAACCTTCCAGTCCACAAGGGAGCAACCAACATCTTTTTCAAGACAAGAGTATGTGCAAAGTTTAAGACTGGCACTTGTAGGAATGGCGAGAATTGCAACTTTGCTCATGGAATGCAAGATTTGAGGCAGCCTCCTCCAAATTGGAAGGAACTGGTGGGTGTAAGTGTAAGTAGTGAAGAGGATAGGTCAACAGCGACC…
>PtC3H56
ATGGCGGAAAGGAAGCTCTTCAAGACGAAGCTATGCGTATTATACCGAAAAGGCCGCTGTCATCGTCAAAATTGCTCTTTTGCTCATGGAAACGCCGAGCTTCGTCAATCCATGCCTTCTCGTTATGGTATCTTTGCTCTTCGTTCCGTTTTTTCTCGCTGTGTAACCCTATTTACTGCTATTTTGTATAATTTTTAATCGTTTTGTTGTTTAGTTTTTCTTTGCATTATTACTGGCTGTAATGTGTTCTATACTAGGTTTCAATTATTCTTATTCTTATTCTTATTCTTATTCTTATTACTATTATTGTTATTATTATTATTATTTACTGTAATTAATCAAATTTGTGTGAAATTTTTTTGATGAGATTGCTTCTTCTTTTTTTTTTTTTGTATTATT…
>PtC3H57
ATGGAGCTGAAAGTTTCGCCACTAAAGACAGGTGGTCTTTCTCCTGCTGAATGCATTAGTGATCCTGAGGAGAAGGAAGTCAGTGATGAGGAAGATGATGATCGCAACCATAAGCATCGTAGACGAGAGACGCGTTCTCAATCTTTGGAGAGAGATTCTCTGGAACCAGTTTCTACAAGGCCATACAGGAAGCATAACAAACACTTTGAAAATGGGCATCCTTTCCGGGAAAATGAATCTCAAGCTCGTGAAACCTGGAAAAATTATAACTCTGTTTCTCTTGAGAAGGACTATGCCACAAAGTTTGAAAGAATACGACCTGACCTAATGTCATTACCCCGAATGCCTGTGGATTTGAATCAAAGAATCCGGTTAAACCAAACATTTTCTGGAGATCCT…
>PtC3H58
ATGGAGCTGAAAGTTTCAACACTAAAGACAGGTGGTCTTTCTCCTGCTGATTGCATTAGCGATCCTGAGGAGAAGGAAGTCAGTGATGAGGATGATGATGATCGCAACCATAAGCATCGTAGACGGGAGATACGTTCTCAATCTTTGGAGAGAGATTCTCTGGAACCAGTTTTCACAAGGCCATACAGGAAGCGTAACAAACCATTTGAAAATGGGCAATTTTACCAGGAAAATGACTATAACTCTGTTCCTCTTGAGAAAGGCTTTGCCACAAAGTTTGAAAGAATACGACCTGGCTTGGTGTCATTACCTCGAATGCCTGTGGATTGGAATCAAAGAATCAGGTCAAACCAAACATTTTATGGAGATCCTGGTCTTGGCAGGGGAAGAGGAAGGGAG…
>PtC3H59
ATGAATCCGTTGACGCTGGTGAAACGAATCCAAAACATAAACTCAAAAGAAGCTGCGTTAGGGATTTCAGAGGAAGCATCATGGCATGCTAAGTACAAAGACTCTGCTTATGTCTTTGTGGGTGGCATTCCTTTCGATCTCACTGAAGGCGATCTCCTCGCTGTCTTTGCTCAGTAACTCCCTCTTTCCCTCTTCAATACTTTGTATTTTTATTTTTAATTACTGATTAAAGGGTTCAACATTCGTGGGTTTTTCTTTTTGGTCTCGGAAAAGGCAGCGTGTGGTTTTCTGTTGATTATTACTGTTCTTATTTTCGGAGTTGGCTGCTTAATTAGAAATGAGTTTGAAGGGATTAGCTAATAGATGATCTTGTTTTTTTCACTAATATTTATGTGTTTC…
>PtC3H60
ATGGACCAACAAATTGAATCACCTATCCCAATAATTCATAAAGAAATCCCTCAGCTGGGGTTTCAATCTTTCTCTTCCTCTCCCCGATTCCCCTCTACGCCGTCTGATCCTGATCAAACGGCCCTGGATGACGATAACCATCTTCATCAAGAGCTACAGAACCAGCTTGACTTGAAAGAGGGGTCTCTAAATTCGAATGATTCTCATGAAGAAGAAGAAGAAGAGGAGGAGGAATTCAAGAGTGATAAAAAGATTGAATTTTTTTATGAGAGCATTGAGAAGGTAGGTGATGGTGGTGATGATTTAGAGAACAAGAATGAGAGAAGTAACGACATTGAGAATAATAACAGCAGTGGGTATCATCAGTATCCTGTGAGACCTGAAGCAGAGGATTGCGCC…
>PtC3H61
ATGGAACAACAAATTGAATTACCAATCCAAATTCAAACCGAAATCCCTCAATTAGGGCTCCAACCTTCTTCTTCACCTCATTCTTCTCATCCAGGTACCTCTCCGTCGTCCGAACCTGATCAAACGGCCCAGGATGACGATAACTATCTTCATCAAGAGCTACAGAACCAGCTCGACTTGAGAGAGGAGTTTAAAGAATTGAATGATTTTCATGAAGAAGAGGAGGAGGAGGAGGAATTTAAGAGTGAAGAGAGAGATAAAAAGAGTGAATTTTTTTATGAGAATGACAACGAGAGCAGTGAGAAGGAAGGTGATGATTTAGAGAAGAAGAATGAAAGAAGTGATGAAAATGCTAATAACAATAGAAGGTATCATCAGTATCCGGTGAGACCTGAAGCA…
>PtC3H62
ATGCGACAACAGCAAGAAGACTACAGACCTTCCATTCCAGATGGGACCGAAGAAGATGCGCCTAAACTTTTTGATAATTCCTTACCGATTTCTGATCCTATGAGCATCGATCAATGCGAAACAATTCCACAAATGGATGGTTCACAGCTCCTTGGAGCTCCAGTCACCGCAGCTACTTCTGACGTGGACTTGTCTGAGAGAGAATCAGTACATACCGTGCCCGTCGTAGAGGTTACAAATGACTCGAAAATTGCGGAAATCATTACGGGCAAGCGAAAGCGAGGTCGGCCGCCTAAAATTCAAGGGAAATTAGGGCCGCCTGCTTTCTCTGCGCAGAGGAAGAAGAAAGATGAAGAAGATGTTTGTTTTATTTGTTTTGATGGTGGTAGTCTTGTTCTT…
>PtC3H63
ATGTGCTATACGTGTACCTTTTCCTTGTGCAAGGGATGCATTAAAGATGCTGTCATATTATGTGTAAGAGGTAACAAGGGCTTCTGTGAGACATGCATGAAAACTATCATGTTGATTGAAAGGAATGAGCAAGGAAGCAAGGAAACGGTATGTCCAAACTTATGATATGTTTTTTCCCTTTCTTTCTTTCTTTCTAGTTAGCATCTAGCTATTAGCTCTACAATTTTGGTGTCATTTTGTGTTCGTCTTCGACTGTTCCCCTTATGCTCTCTTTGAATATCAACAGGCATGTAGATTAGCAAATATGCTGGCCATGGAAAATAAGTGCTGAATACGAAATCTTATCATTTGACAGTTGTACCTATAATGGCTAGTGCATATACAAAAAAAATAAAGATT…
>PtC3H64
ATGCGCCAGCAGCAAGAAGACTATAGGCCTTCTATTCCAGATGCGACCAAAGAAGAAGCGCCGCTAACTTTTGACAATTCGGTACCAACTTCTGATCCTATGAGCACCGATCAATGCCAAACGATTCCAGAAATGGAGGATTCTCAGCTCGTTGGAGCTACAGTCTCGATGGTTACTGCTGACGTGGACTCGTCTAAGAGAGAATCAGTACATATCGTGCCTGCTGTAGAGGTTAGTAATCATGTCAGAATTGCCGAAAACAGTACGGGAAAGCGAAAGCGAGGCCGCCCGCCTAGAACTCAAGGGAAATTAGGGCCGCCACAAGCTCCTCCTGCTTCGTCTTCACAGAGGAAGAAGAGAGATGAAGAAGATGTTTGTTTTATTTGTTTTGATGGTGGT…
>PtC3H65
ATGAAGCGATCGAGGAAATCAAACAGGGTTTCGTGGGCACCAGGTCTTTATCTTTGTCAGGTATACCTGTAATTATTTTATTAATCCTTTTCTTCTTTCATTTCTCAAGTAGTCCAAATTTAAATCTGATACAGCAAGCGATTATTATCTGGATGTGTATAATAGTGATATCTGTTATTGATGTAGTTGGGCATTCTGTCTGAAGTCCTTAACCAAAGTCCTTTCTTTGATCTACAAATTGCTCACTCATTTGCACCATTTGAATCTGAATTGAATTTCCTTGTAGATCATTAGCAAGCACTATTGAGATGCTTCATAGGACCATTGGAAATAGTTGGAGGCGTGGAACCTTTTTAAAATGCTCTTAATAGATAAGTGGATTAGTTGCTGGAGATTTGA…
>PtC3H66
ATGGATGGTTATGAAGCAACAAGAATAGTTTTCTCGAGAATCCAAAACCTAGACCCAGAAAATGCTTCAAAAATCATGGGTCTTCTTTTGATTCAGGACCATGGTGAAAAGGAAATGATTAGGTTAGCTTTTGGACCAGAAGCACTTGTTCACTCAGTAATCCTTAAAGCGAGGAAAGAACTAGGACTTTGCTCTCCAACAAACCCTTCTAAAAGTCCTTCGCCCCCTTCGCCTCTATATTCAAGCAACCCAATAACCATCTCTAGACAGAATTCATCTTCTTCAACTTCAAGACTTGGGTTTAACATCCCACCTTCACTTACTATCCCAAACCCTTCATCAAATTTTTCTTCTTCTTGGAGTGACCTTCCAAACCCTGATGACTTGATTAGTCCTAAT…
>PtC3H67
ATGGATTCTTATGAAGCTGCTAACATGGTGTTTTCAAGGATCCAAAACTTGGAACCTGAAAATGCCTCAAAAATCATGGGTTATCTTCTCTTGCAAGACTATGGAGAGAAAGAGATGATACGTTTTGCCTTTGGACCAGAGACCCTTCTGCACAATCTCATTCTCTATGCCAAAACCCAACTGGGATTTCTCTCAAACAAAACCTCTTCTTCACCTTTTATTCCTTCCTCTAGACCCAGTCCCTTGTCCATCCCCTCTTCAAGAATCACAAACAACAATGGCTTTGACATCACAAACCCCTCTTCTCCCTCTACAAACTCTTGGCATTTTTCGACTCCCAACTCCACTTCTCCACTCTCTTATGCCAGTGTTGTTAATGGAGCCAGTAGTATTAATGCT…
>PtC3H68
ATGGATGCTTATGAAGCAACAAGAATAGTTTTCTCAAGAATCCAAAATCTAGACCCAGAAAATGCTTCAAAGATCATGGGTCTTCTTTTGATTCAAGACCATGGTGAAAAGGAAATGATTAGGTTAGCTTTTGGACCAGAAGCACTTGTTCACTCAGTGATCCTTAAAGCCAGGAAAGAACTAGGACTAAGCTCTCCGACAAACCTTTCTACAAGTCCTTCCTCTCCTTCTCATCTTTACTCAAGCAACCCAATAGCCATCTCTAGACAAAATAGTTCTTCAACTTCAAGACTTGGGTTTAATATCCCACCTTCACTTGCTATCCCAAACCCTTCATCAAATAATTCTTCTTCTTGGAGTGACCTTCCAAACCCAGATGACTTGATGATTAGTCCTAAT…
>PtC3H69
ATGGATTCGTATGAAGCTACTAATATTGTGTTTTCAAGGATCCAAAGTTTGGAACCTGAAAATGCCTCAAAAATCATGGGCTACCTTCTCTTACAAGATTATGGGGAGAAAGAGATGATACGTTTAGCCTTTGGACCAGAGACCCTTCTGCAAAATCTCATTCTCCAAACCAAAACCCAGTTGGGGTTTCCCTCAAATACACCATCCACACCCTCTCCAGCTTTTATTCCTTCCTCTAGACCCAGTCCTTTGTACATTTCATCTTCAAGAATACCAAACAATAATGGCTTTGACATCACAAACTCCTCGTCTCCCTCTACAAATTCCTGGCCTTTATTGAGTCCTAACTCTACTACTTCACTCTCTTATGCCAGTGTTGTTAATGGAGCCAGTAATATC…
>PtC3H70
ATGGATTTGGACTATAACGGAGGCAACACCACCAACACAAACAAGCGAGTTTTTCACAGATTAGGAGGCGGGAAATCAGTGAACGACACGTCAAATCAGCATAACCATCAGCATCAGCAGAATCAGAAGGTCTGTTACCACTGGAGAGCTGGAAAGTGCAATAGATTCCCATGTCCATTTCTCCACCGTGAACTTCCAGCACCGCCGCCGCATGCGTCTGTGAACGGGGGAGGAGGAGGAGGAGGAGGAGCGAAGAGAGGGTTTGCGGGAAATGATTCGTCCTCGTTTTCAGGGAGGAGGGGTGGTAATAGTAATTATAGTAATAGTTGGGGGCGATTTGGAAATAAAGGTGATGTTAGAGGGGTGAAAAGGGTAAGTGTGGAGAAAGTGTGTAATTTT…
>PtC3H71
ATGGATTTTGACTATAACGGAGGCAACACCACCAACACAAACAAGCGGGTTTTTAACCGATTAGGAGGGGGCCAATCGGCGAACGACACGTCAAATCATAATCACCTTCAGCAGAATCAGAAGGTCTGTTACCATTGGAGAGCTGGGAGGTGCAATCGATTTCCATGTCCGTTTCTCCACCGTGAACTCTCAGCACCGCCGACGCATGCGGCAGTGAATGGCGGAGTAGGAGCGAAAAGAGGGTTTGTGGGGAATGATTCGTCGTCGTCGTCGTTTTCGGGGAGGAGGGGTAATAATGGTACTAATGGTAATAATAGTAATTATAGTAATAGTTGGGGGCGGTTTGGGAATAAGGGTGATGGGAGAGGGGTAAGAGGGGGTAGTGTGGAGAAAGTGTGT…
>PtC3H72
ATGATGATCGGAGAACATCCTCATCACCATCCAAATCCCACCGTCCAAATCCCTCAATGGGACCCATACGATGACCAAACAACATCACCATCACCGTCAACAATCCCCTCTTCTCCATTCACCAACTTCAATGCGCTCGACTCCCTGACGGCACTTCACCGTTACCTTCCGTCAAACGAGCCAGACCCATCCTTTGAAGACGAGCTAGACTTACCAGTGGATGCGTTCTCATGCGATCACTTCCGTATGTACGTGTTCAAAGTGAGAAGGTGTGGACGTGGTCGGTCGCATGACTGGACTGAATGTCCGTACGCGCATCCTGGAGAGAAAGCTCGGCGAAGGGACCCACAAAGGTATCATTACTCTGGAACGGCCTGCCCTGAATTTCGGAAAGGCGGT…
>PtC3H73
ATGGCCGAGTCACCGGCGGGACTTACCTCCCAAAACTGGAATCCAACTCAGGACCAGCAACAACCAACAGCAACATCAGAACAACTCATCGCCAAATCCATAGCTCCAGTGAAACCACAATTCCTCCGTCCTCCACCTTCTCGCGCCTCCCAAAAAGATACCACGTCATCCACCGTTTCCGATTCTAATAATGATATCTCAAAATCTATTAACACTAACACTACCAGTGTAGTGGCCAAGGAGAAGAAGTCCAAACGACAACTCAAACGTGAACGCCAGCAGGTTCTGATTTTCCATTTCTTACATTTTATTTGTTTGTGATATTTATTTATTTATTGTTTTTTTTTAAATAAATCTTATGACAGGAAAAGAAATCCTCAGTGAATCTCTGCCCTGAAT…
>PtC3H74
ATGGAATTTGGCGGCGGTCACCGGAAGAGAACCAGAAACGACGCTGCTTTTAATGGCAATGGTGGCCACAAAAAGAACAGACAAGGTAAGGTTTCACTTTCAATCCTATATTTGGTAGAGTTTGTGCTTAGTTAGTTAGGGTACTAAGGAACTGCGCAGAGTTTACTAAACAGTTAATGACTCTGAATTAAATGAAAAATAAAAAAATAGGCTGCTAAAATGAACAAAATCTGTAGTTAAATTGAGTGTGCTAATACTGTTTTTGGGCTAGTTTCCGAGGGGAATTAAGAGTTCAATTCTGAAAAAAGCTTATTTTTTTTGTGTTTTTAGGTTAATTGTATATAGTTTTAAATTTCTAGTGGAGTTTTTAATGTGGTTAGTGGTTTTTTTTTTGGGAAT…
>PtC3H75
ATGGAATTCGGAGGTGGTCACCGCAAGAGAGGCAGACTCGACGCTGCTTTTAATGGCAATGGCGGCCACAAAAAGACCAGACAAGGTACGATTCTTTTTCTTTTTTTCCATCTCTCTCTCTCTCTCTTCTATATATATATATATTAAATTTAAATTTTATTTTATTTTATAATTTGTGCTTCTTAGTTAGTTCGTCACTGTAGAAATGCTCGGAATTTATTTGATAGTTAATTATATATTTTTTTAACTAATTAGGCTAAGTTTGTTTTAGGATTAATTAAGAGTTAAATTGTTAAATATATTATCTGTTTAATTATTGAGGCATGTGTTTTAGTCTGTTTTGAAGGTAATTGTTTATAATTTTTTATTTTTCTAGTTGAGTTTTTAGTGTGGTTAATG…
>PtC3H76
ATGGACCCCTTATCAACTGGTGTAGGAAGCAAATTGAAGCCATGCACCAAGTTTTTCAGGTTCAAATTTTCTCACCTAAATAAGTATCTTGAATTTCATCCTTTATCTTTTAATATTTAAAAGTTACTGTAATTTTTTTCCCACAATTTAAGTTGTGTACTGTGCTAATGAAGTGGGTATTCTAGCTGTTATACAGGTACTTAGTCATATCTGTGCTTTGTTCAAACAAAGTTAATTAATGGAATTTCATTGGAGACTTTGTTTTACTTATGAACTACAAAAAAAGATAATTGCTTGCTGGAAAACAGTTGATGTAAGACTTTTTTTTTTCCTGGATATTGATTTTATTTTTATACCCAAGGAATGTCATCTGGCTTTCCTTGCTACTTTAACAACAAT…
>PtC3H77
ATGGATACAAGAAAGAGAGGGAGACCTGACTTCGGCACTAATGGTTATGGTGGATTCAAGAAATCTAAGCAAGGTCAGTTCTTTCTCTTAATCTCAATATCCAGCAACTTAATTTCTTTAATTACTATCTGGGTTTTATGTGGTTCATTTTTGTTGTTGTTGTTTTAGTGATTTATTTATGCTTTTGATCATTTTATTATTTTTTTTTTCTGGATTTCTATGTCTTAGCTATTAAGAATTTGTTATCTGTAAGTGTTTCTTTAAGGAGAAACTTAGTCTCATACGTTCAAGGAAAAATCTACAATCCTTTGCTTGTTTTAAAATTTAGGTACACGTCAAGAATGGAACTTCTAATCCGAGGAAAAACTGGCTGATTGTTATCTTTGTTGTTTTGTTTTT…
>PtC3H78
ATGGATACTCATGAGATAACTAACATACTGTTAACGAAACTCAAGAGTTTAGATCCAGAAAACGCCTCTAGAATTATGGGTTTTATTCTCATACAAGACCCTACTGAAAAAGATTTGTTACGGTTAGCGTTTGGCCCTGAAACCCTCTTGCAAAATGTAGTCTTCAAGGCAAAAATCCACTTAGGACTCTCTACTAACACGTTATCTACACCTTCTACACCCTCTTCTCCGTCACCACTCAATCCCATAGCAAGGCCTTGTAATAACACCAACCCCTTTCCACAATCTTCTCCTAGAATCACAAATAATGGTTCTTTTCTTGACTTTTCAAAAAACCCGTCTCCAAATCCTTGGTCCGTTCACGGGCTGCCAAATAATAGTGACAGTAAGAGTTCAATT…
>PtC3H79
ATGTTTTCCACACCATCTTCTCTGTTGCCTCTCAATCCCATAGCAAGACCTTGTAATAACACTAACCCCTTTTCACAATCTTCTCCAAGAGTCACAAACAATGGTTCTTTCCTTGATTTTGGAAAAAAAACCCGCCTCCGAATCCTTGGCCTGTTCAGTCCTTTTTTGTCCTCTGATAATATACGTTCTGGGTCTGTTTTAGTGCCACAATTCTCGAGGAATGGTGGTAGTGGCGGAGGTGATTGCAGTAATAGTAGTGTTGATTTCCCTGGTGAGTATCCATTAGATGATTATCTTTTGTTTCTTGATGGCCCCTCTTCAAAAAATAAGGGCTTTATGGACCACAAGGTTCAATTGGGTGGTTATCCGGTTGCTAATGGAGATAGCCATCTGCATAGA…
>PtC3H80
ATGAGGGCTTTATGGACCAAAGGGGTTCGATTGGGTGGTTATCCGATTGCTAATAGAGATAGCCATTTGCATAGAAGGAGATTTTCAGAGAGCGATGCGTGTTTTGGTGCTGAAGATGGGGGTTTTGGTCTTGGGTATAAGCCTTGTCTGTGTTTTGCTAGAGAGTTCTGCAAGAATGGAGAAAGTTGCAAGTTTGTTCATGGTGGTGGTGTTCTCGTGGGTTCACCAAGGGAAACGGAGGAGCTTTATTTGCAACTGCAAGAGGAGATGATGAGAATGAAGGCTGCATAG
>PtC3H81
ATGACTCCATTGTCTCCCATGGAAAGCAATTCTTTTACTGAAGATATGAGCTACTCGATTGATACCGAGCATTCTTTTTCCTCGTTGCTTGAGTTTGCGGCAGGTAATGACGTCGAGGGTTTCAGGCGATCAGTGTTTGATGAATCCGAGGTTAAGCAGGTTGGACTATGGTACGGTCGCCATGGGGGATCGAGGAAGATGGTTCTCGAGCAGAGAACCCCTTTAATGATTGCTGCTAAATATGGCAGTGTTGACATTGTGAAACTAATTCTTTCTCTACCTGAGGTAGATATAAATTTCTGTTGTGGCCCGGATAAGAGCACTGCTCTTCATTGTGCTGTTTCTGGTGGATCTGTTAATGCCATCTCTGTTGTCAAGTTGCTATTACTTGCAGGTGCT…
>PtC3H82
ATGGCTCCATTGTCTCCCATGGAAAGCATTTCTTTTACTAAAGATATGAGCAACTGGATTGACACCGAAGATTCTTTTTCCTCGTTGCTTGAGTTTGCGGCGGATAACAATGTTGAGGGTTTCAAGCGATCAGTGTTTGATGAATCCGAGATTAAGGAGGTTGGCCTATGGTACGGTCGCCTGGGGGCATCGAGGAAGATGGTTCTCGAGCAGAGAACCCCTTTGATGATCGCTGCTAAATATGGCAGTGCTGATGTTTTGAAGCTACTACTTTCTCTACCTGAGGTAGATGTAAATTTCTGTTGTGGCCCTGATAAGAGCACTGCTCTTCATTGTGCTGCTTCGGGTGGATCTGTTAATGCCACCAATGTTGTCAAGTTGCTATTACTTGCAGGTGCT…
>PtC3H83
ATGGACCGGTACGGTCGGGGGCAAGAAGGCTCACAATCCGATCCGGCACAAGAATGGACGGGTTCAGGACAGGAAACCGGACTTGAAGGTAACCTACATTAATTCAATGTTTACTTAATAATGATCTGTTTTTGTTGAGTTTGATTACTTATGTTTGGCGTGGTTGATGTAGAGGGTGTTTGGCAATTGGAAATAGGGGAAACAGAATCGGAATACCCGGAAAGACCTAATGAGCAAGATTGCATGTATTACTTGAGGACCGGGTTTTGCGGGTACGGAGCTAGGTGTCGGTATAATCATCCACGTGACCGGACTGCGGTAATTTTGACTGACTTTACTCGAATTGAGTTTCAAATGATTTGTATTTAGTAATTAGGTTTGATCTTGTGGCTTTTGGAA…
>PtC3H84
ATGGCGGAGCACTTAGCTTCAATCTTCGGTACTGAGAAAGACCGAGTTAATTGTCCTTTCTACTTCAAGATTGGCGCATGCCGTCACGGCGATCGATGCTCTCGCCTCCACAACCGCCCCACCATCTCTCCCACTCTCTTATTATCCAACATGTACCAGCGTCCTGACATGATTACTCCTGGCGTCGATGCTCAAGGTCAGCCACTTGACCCGCACAAGATCCAGGAGCATTTTGAAGAATTTTACGAGGATATTTTTGAAGAACTGAACAAATTTGGCGAGATCGAGAGCCTCAATGTTTGTGATAATCTCGCTGATCACATGATCGGTAACGTTTATGTTCTGTTCAAGGAGGAAGACCAAGCTGCAGCCGCTTTGCAAGCTCTTCAAGGACGATTT…
>PtC3H85
ATGGCGGAGCACTTGGCGTCGATATTCGGAACAGAGAAAGACAGAGTGAACTGTCCGTTTTACTTCAAGATCGGAGCTTGTAGACACGGTGATCGATGCTCTCGTCTCCACACCAAACCAAGCGTCAGCCCCACGCTTCTTTTATCAAACATGTACCAGCGCCCTGATATGATTACTCCTGGTGTTGACGCCCAGGGTAACCCTATTGATCCTCGCAGGATCCAGCAACACTTCGAGGTAATTACGACTCCTTTAATTTACTTATTTTGTACTTGAGTTTCGTGGAATTAAGTGTTTGGAATAAAATCAAGAATTTGAAAGTTCCAATCTTAATCAATTACAGGAATTTTATGAGGATTTATTTGAGGAGCTAAGAAAATACGGGGAAATTGAGAGCCT…
>PtC3H86
ATGGCGGAGCACTTAGCTTCAATCTTCGGTACCGAGAAAGACCGAGTTAATTGCCCTTTCTACTTCAAGATTGGCGCATGCCGTCACGGCGATCGCTGCTCTCGCCTCCACAATCGCCCCACCATCTCTCCCACTCTCTTATTATCCAACACGTACCACCGCCCTGACATGATTACTCCCGGTGTCGATGCTCAAGGCCAGCCACTCGACCCACACAAGATCCAGGAGCATTTCGAAGATTTTTATGAGGATATTTTTGAAGAACTAAGCAAATTTGGTGAGATCGAGAACCTTAATGTTTGTGATAACCTCGCCGATCACATGATCGGTAACGTTTATGTTCAGTTCAAGGAGGAGGACCAAGCTGCTGCCGCTTTGCAATCTCTTCAGGGACGATTT…
>PtC3H87
ATGGCGGAGCACTTAGCATCCATATTCGGGACAGAGAAAGACAGGGTGAACTGTCCTTTTTACTTCAAGATCGGAGCCTGCAGACATGGTGATCGATGCTCAAGACTCCACACAAAGCCGACAATCAGCCCAACCCTGTTGCTCTCCAACATGTACCAGAGACCTGACATGCTCACTCCTGGAGTGGATCCTCAGGCTCAATCCCAGTCCCTCGATCCCCGGAAGATCCAAGACCACTTTGAGGATTTTTATGAGGATTTGTTTGAAGAACTCAGCAAGTATGGTGATATTGAGAGCTTAAATATCTGTGATAATCTTGCTGACCACATGGTACTTTCTTCTTCTTCTTCTTCTCTTCTTTTTCTGAATTAAACAAAGTAAAATCATTGAATTAATTTA…
>PtC3H88
ATGTCTACTCCGAGAATTCTTCTTTGCGGTGACGTTTTAGGCCGGCTCAACCAGCTCTTCAAGCGTGTCCAATCGGTGAACAAATCGGCGGGCCCATTCGATGCACTCTTTTGCGTGGGGCAGTTCTTTCCTGACTCCGCTGAGCAATTAGAGGAATTCACGGACTACATTGAAGGCGGCGGCGGCCGCTCTCAAATTCCTCTCCCCACCTACTTTATCGGCGACTACGGTGTCGCCGCTCCCAAAGTCCTCTCCACTGCTTCCAGAAACTCCGCCAATTTAGGCTTCAAAATGGACGGCTTTAAAATTTGTGATAACCTTTTCTGGCTTAGAGGCAGCGGCAAGTTCACTCTCCACGGTATGGTTGGGTAGAGTTAGGGGTAGGGGTAGGGGTAGGGG…
>PtC3H89
AATGGCAGAGACTCCTCTTTTCACTTTTTCTCCACTACGCAAATCGCATCTCAAAAGTCAAACTTATCGCACTCTTGTTCGAATTTTATCGCACCCTCAGCTTTGTCAATTTGTTCCTCCGCCACCAGGTATTTTAATTTTAAATTTCAGTCTCAATTATATGTATTTATGTTTATTTGTTCTAGTGTTAGTAACTTATATATGTTGTTTTTCTTTAAGGTAATGGTGGTGATGGAGGGCCGCATGTGTTGGGAAACCAAGTATGCAGTAGGCATGTGGAGTTGTGCCATGAAAGTTTGCTGGATAAAAATGGCCAAGAAAGAGGGTTTAGTGACACGCAAGCGGTGATCAATGAGGTAGAGAACATAATGGGAATAGAAGAAGATGAGAACTTGGTGA…
>PtC3H90
ATGTGCAGTGGTACAAAGAGGAAACCAACACATACTGGTTTCAACATGGAGAATGAATTTCGAAAGGAAGACGGGGTTTGCTATGATTTCTCTGGTTTGCTTGAATTGTCTGCCTTGAATGATCTGATCGGTTTTAAGAAAGCAATTGAAGAGGAGGGTCATGATGTTGATATGCCAGGTTTGTGGTATGGAAGGAGAATTGGCTCGAAAAAGATGGGGTTCGAGGAGAGGACACCCCTCATGATTGCTGCGTTGTTTGGAAGCAAAGATGTGTTGAATTATATCCTGGAAACAGGTCATGTAGATGTCAACAGGGGTTATGGGTCTGATGGGGCCACAGCGCTTCACTGTGCTGCTGCAGGTGGCTCTTCCTCTGCACCTGAGGTTGCCAGGCTCTTG…
>PtC3H91
ATGGAGAATGAATTTCAAAAGCAAGATGGGGTTTGCTGTGATTTCTCTCTTTTGCTCGAGTTGTCTGCCTCGAATGATTTGACCGGGTTTAAGAGAGCAATTGAAGTGGAGGGACATGATATTGATGAGCCAGGTTTGTGGTATGGAAGGAGAATTGGCTCGAAAAAGATGGGGTTTGAGGAGAGGACACCCCTCATAATTGCTGCCTTGTACGGAAGCAAAGATGTGTTGAATTATATCTTGGAAACAGGTCATGTAGATGTCAACAGAGGTTATGGTTCTGATGGGGCCACAGCGCTTCACTGTGCTGCTGCCGGTGGCTCTTCTTCTGCACATGAGGTTGTCAGGCTCTTGCTTGATGCCTCTGCTGATCCTAATTCCGTTGATGCCAATGGAAAT…

## Sheet: PtC3H_Protein
The protein sequences of 91 Populus CCCH genes
>PtC3H1
MGTISAEQHKLFPSHQILSPHKPLIRDLEIPPRKLLTRKTHQETLDVSPYETDLQEFLPYNDSNNEIDIDDELDPYSSDHFRMYEFKVRRCTRSRSHDWTDCPFAHPGEKARRRDLRRFHYSGAVCPEFIRGGCNRGDNCEFAHGVFECWLHPFRYRTEACKDGKNCKRKVCFFAHSPRQLRILPEGSSHNKTLGSSPCSSLNHGHCCCAVCHSMTSSPTSTLLGMSPLSPPLSPSLTPSLSPVKHQSLSRFSPISRYSETLSKFRAGVVSYKDVFTELMSSLEAMNFNEAAGVSSPMSLYPNHKRNVNNTPRNIDVSFDGEDEPQFILSPSTPTPSSSFFNRDCSSNKGLFIDDIHKINDHNNGGLACTPDPDLGWVNELLM
>PtC3H2
MSTICAEQHKPYTPHQLLSPKRPFRDLEILPGKLLTKKTHQETLDMSPYETNLQRFLPYNDYSNEKVLDGELDPYSSDHFRMYEFKVRRCTRSRSHDWTDCPFAHPGEKARRRDPRRFHYSGIVCPEFKRGGCSRGENCEFSHGVFECWLHPSRYRTEACKDGKNCKRKVCFFAHSPRQLRILPEVSSRNKSLASPCSSLNHSHCCVVCHSMTSSPTSTLLGMSHMSPPLSPSLSPPLSPVKHQSLSGFSPISRYNETLSKFRAGVVSYKDVLSELMSSLEAMNFNEGASVSSPMSLSTNHNRNVNSTTPWNIDVSFSGEDQPQFILSPSTPTPSSKFFNGDCSSNKGLFVDDKINDHNNIGDGGLACTSDPDLGWVNELLM
>PtC3H3
MPDQNNRQVKSNAVSNHSADNIEEAFWRLKIHDPQEQGGMAQSSPYPDRPGVPDCGYYLRTGLCGYGSNCRYNHPIYAAQGTQLREELPERIGQPDCGYYIKTGTCKYGSTCKYHHPRDRNGAGPVSFNALGLPMRQDEKSCPYYMRTRSCKFGVACKFHHPQPASLGTSLPLTGAAAFGSTGSPIVPSSGLPYVGGLPTWSLPRAPPYMSGTHLQGPQAYMPVVVSPSQGIVPVPGWNTYVGNSNPMSSSSILGSNRAYDSRNHGDSGSSGHLLSTAIPALPERPDQPECRHFMSSGTCKYGSDCKYHHPKERIAQLATNTMGPFGLPLRPGQAVCPDYSMYGICKFGPTCRYDHPLPTYPYNYSLSLPSLSMMDSSLVTYPRMAQAALSSATPVSLS…
>PtC3H4
MPDHNNRQVKSNAVSNQSAENIEEAIWRLKIHDHQEQGGMAQSSPYPDRPGAPDCGYYLRTGLCGYGSNCRFNHPVYAALGAQLREELPERVGQPDCGYYLKTGTCKYGSTCKYHHPRDRNGAGPVSFNALGLPMRQDEKSCPYYMRTRSCKFGVACKFHHPQPASLGTSFSLTGAAAFGSTGSPIVPSSGLPYVGGLPTWSLPRAPLMSGTNLQGPQAYMPVVVSPSPGIIPVPGWNTYVGNLNPMSSSSILGSNRAYDSRNQGDSGSGGQVHLLSTVSPILPERPGQPECRHFMSTGTCKYGSDCKYHHPKERIAQLATNTMGLLGLPSRPGQAVCPDYSMYGICKFGPTCRYDHPIHTYPYNYSLSLPSLSIMDSSLITYPRMAQAAPVTLSKLPD…
>PtC3H5
MAHRLLKDPEADGWERSDFPIICESCLGDNPYVRMTRADFDKECKICTRPFTVFRWRPGRDARFKKTEVCQTCSKLKNVCQVCLLDLEYGLPVQVRDTALSINSNDAIPKSDVNREYFAEEHDRRARAGIDYESSYGKAQANDTILKLQRTTPYYKRNRAHVCSFFARGECTRGAECPYRHEMPITGELSQQNIKDRYYGVNDPVAMKLLNKAGDMPSLEPPEDESIKTLYVGGLDARINEQDLRDQFYAHGEIESIKMVPQRAIAFVTYTTREGAEKAAAELSNRLVIKGLRLKLMWGRPQAPKPESESSDEARQQAAMAHSGMLPRAVVSQQHNHLNPPGTQDQHPPMHYFNIPPPPQQERAFYPSMDPQRMGALVGSQDGTPNGPAGSGENKSGLE…
>PtC3H6
MAHRLLKDPEADGWERSDFPIICESCLGDNPYVRMTRADFDKECKICTRPFTVFRWRPGRDARFKKTEVCQTCSKLKNVCQVCLLDLEYGLPVQVRDTALSINSNDAIPKSDVNREYFAEEHDRRARAGIDYESSYGKAQANDTILKLQRTTPYYKRNRAHVCSFFARGECTRGAECPYRHEMPITGELSQQNIKDRYYGVNDPVAMKLLNKAGDMPSLEPPEDESIKTLYVGGLDARINEQDLRDQFYAHGEIESIKMVPQRAIAFVTYTTREGAEKAAAELSNRLVIKGLRLKLMWGRPQAPKPESESSDEARQQAAMAHSGMLPRAVVSQQHNHLNPPGTQDQHPPMHYFNIPPPPQQERAFYPSMDPQRMGALVGSQDGTPNGPAGSGENKSGLE…
>PtC3H7
MTSKEEEEEEEEEEEEEEKTAMRRKAKRKEKKKLKRKQARREIAEKEREEEERRLNDPEEQRRLKEMEEEEKERMERERKAFEERERQWMEVMERKRKEEEEEERRKDGKENGCDEDDDWEYIEEGPAEIIWQENEIIVRKKKVRVPKKIADRQGTKEDVDRPTSNPLPPQSEAFTEYQNASVVSAQQMLENVAQQVPNFGTEQDKAHCPFHLKTGACRFGQRCSRVHFYPDKACTLLIKNMYNGPGLAWEQDEGLEVC
>PtC3H8
MEFLMFNKGFKQYCKGPEIELLLLPLPGAQDHLQAKSSWPTHSAGTDDFLPPGFEGSHPSSQLQIKLSEVPVIKWRCPPRLVLNLTWQLVAGEESEEMEVQNQREMRVLEAVYPRPSAIPPNSTFSVDLESSQHGDHQIPLIPITPIEDEDATEAPSDVMGPSMVPMNSQAQLLASGFPSFQNGIPSFPNGKPTAGVLPGVEPDAMAAVNKSSEQGSLIDPDLLLKILSNPKLIEKLVTDHGAVANAQNIPNTPLSDPLTSHVTLPKPAHIQMNRTESSAQASLTATSSGSFYTQPNGVPMGVPSSARIPPPGVPSTPTGATQAKDINYYKNLIQQHGGDKQETPQQFGSRYNHQVGTSQDLVNSKSRESKHKIMKPCIYFNSSRGCRNGVNCAYQHDS…
>PtC3H9
MKRSSKSNRVSWAPGLNLCQEYKYESYFQHIKAEILFLPSFVHVVWHPVWNPKPESPERLFVSEDCPSKVGGQVQDHLQKKTSLLLLHSSGKEPNDFPPGFEGSHFLNPCKKELSCFPRIQWKCPPKFVVSSNWHVTAGEESQESQAQKLREMRALEAFYPRPSAVPPSPVVSLDVEDTDYDDSLTPIIPLIPVEEEEATELPSDLTEPLKTSQSPALPPFLLSFGTLNSSKCITPASNPLLSEKTAFGKLPNPPNPGSNLISAASAAVTAIMKNKGHGSLIDTGLLVKILSDPKMIEELAGGNQALRVTSRPVTSSMSSSCEKPDVVPVQFTANGNLQPLPSEEQPWSKPTCQIPISCPKPAMPLPSMPSNGCLYLQPSQMHPTVSRASMHQDTAPAS…
>PtC3H10
MRGLRKSKRVCWASDVNLCQVRLFLSEESPSLVGSGAQDHLQAKSSWPSHSAGTDDFQPPGFEGGHPASQLQIKVSEIPVIKWRCPPRLVLNLTWQVVSGEESKDMEFQNQREIRVLEAVYPRPSAIPPNPAFSVDLESSQHNDHQIPLIPITPIEDEDAAEEPSDVMGPSMGPMSSQAQLLASGVPSSQSSIPSIPNEKPTAGLLPGVEPGAVAAASAAFAAVKSNEQGSLIDHDLLIKILSNPKLVEKLVTDYGAVANAQNIPKPPLAESITQASLTATPSGSFYTQPNGTGIGVLPSARVLPPGVPSSPSIGATQTKDMSYYKNLIQQHGGDRQETPQQFGGRYNHQIGTSQDLVNSKSRESKHKIMKPCIYFNTPRGCRNGANCAYQHDSSSQKK…
>PtC3H11
MVQTRPHRYVKDQRIATTAMDPRSSYFHHTKYANPPSPTLPLPPPPPPPYRNNLNFHHHINFLAPQPPPPQQLRPPQTPQFSPRNPQFSYNHSPNHPQLSHHDLPHFTQLPRVSHQFNDERLPPRRLPESDHRVHEPRPDFRVLRHDRQTRHELEGNPNPNSRLIQDRNIVIDRESEHYHIRGEFGSNSDRSSAGDFRTVSNQVRGFESNSGNYENRRRLNYDYHDKGSANQSWFRDREVVREPRDSSIEFGSNEIGDGETRIATGKREHYRSREGNLEVERHGGKRSREGSYEFNRTPRKQVQKKSALLRIQQPSYRNREDERLPYSGYVDDTKSSSFRGKDQESGFFRGKDKDKVIHTDRGMGEGEREGSPVELDVSFKSNSLVAKAILTPSSTTVG…
>PtC3H12
MEYHKYDPNARASRKSKDRTIATTAMTPPSSYFHYTKYAKHSSPTPSPRYPNNLNFHHHSNFLEPPPPPQTPPPPPSFPQFSSRNPHFSYNPSPNHPQIHDNYNHQRSHHDLPHSTQLPWVSHQLYDDRQPPRRLPEFDHCVHEPRPDFTFLRDDHMQTRHELEGDPNPNSRLVQDRNVVTDGESEHRRRRGEFGSNSDRSSSSVFRTVSNQLRGFKSNSGNYENRRRLNYDYHEKGSANQRWVHDREVMGESRDSLIELGSNEIGDGENRILAGKREHYRIRDGNLELERNGGKRSREGSYEFNRTPRKQLQKKSALLRLQKPSYRNREDKRVHYSSYADYTKSSPFRGKHQESGFLRGKDKDKVLHADRGMVEGARERSPVELDVSFKSNSLVAKAI…
>PtC3H13
MEDSEGVLSFDFEGGLDSGPANPIASIPAIPSDNYGAATAAAPNTTNTTTNTTNNSNSGAADIQAGRRSFRQTVCRHWLRSLCMKGDACGFLHQYDKSRMPVCRFFRLYGECREQDCVYKHTNEDIKECNMYKLGFCPNGPDCRYRHAKLPGPPPPVEEVVQKIQQLNSYNGVTSNKNFQQRNAGFSQQIEKSPNTIIKPSGTESANVQQQQQQQQQTQTPHLTNGQHQQPQQPNPLNRIATPLPQGISSFFSCVSPSQFVYFIVKSCNRENLELSVQQGVWATQRSNEIKLNEALDSADNVILIFSVNRTRHFQGCAKMASKIGASVGGGNWKYAHGTAHYGRNFSVKWLKLCELSFHKTRHLRNPFNENLPVKISRDCQELEPSIGEQLASLLYLEP…
>PtC3H14
MEDPEGVLSFDFEGGLDSGPTNPSASMAAIPSDNQGSAMAAAPNTATTGASTSNTTTNNSSDSGAADMQAGRRSFRQTVCRHWLRSLCMKGDACGFLHQYDKSRMPVCRFFRLYGECREQDCVYKHTNEDIKECNMYKLGFCPNGPDCRYRHAKLPGPPPPVVEAVQKTQQLNSYNYGNSNKFFQQRTAGVPQQIEKSPITIIKPSGMESANLQQQQQPQTQTQAQAPNLPNGQQQPNPLNRIATTLPQGISRCVQSSEVFYRVICKSIIVYSFSWIF
>PtC3H15
MDYNRDFSGVNVIPITGPDSWISNSSDSNSVWATEDDYRFWNNSDGLNDNTPSNSNYQSSETLSGSEPPNKKSKNNSQELNSKKSIGKMFFKTKLCCKFRAGTCPYITNCNFAHSMEELRRPPPNWQEIVAAHEEERGNTVDAREEFQIPSIVGFGAETQRSYKGRHCKKFYTEEGCPYGDNCTFLHDEQSKNRESVAISLGPGGYGGGGGGGGGGGGGGGGGGGGGGGGGGGGGGGGGGGGGNAGSNAVNVKPSNWKTRICNKWELTGYCPFGNKCHFAHGVGELHRYGGGLVEMDAKDSAFVPVESKQGGVPSKTPPETVVASVTSVPNSDVYHLGVPSQKSSILIQRPGQRTHQKWKGPDKISRIYGDWIDDIE
>PtC3H16
MDCNRDFSGGNVVHVIPISDPESWILNSSDSSSVWATEDDYRDWNNSDILNDNASSNSNYQSSTRSGSEPPNKKSKNNSQELNSKKSIGKMFFKTKLCCKFRAGTCPYITNCNFAHSIEELRRPPPNWQDIVAAHEEEKGNTVDVREEFQIPSIVGFGAETQRSYKGRHCKKFYTEEGCPYGDNCTFLHDEQSKNRESVAISLGPGGYGGGSGAGAGAGVGVGVGVGGGGEGGGGNAGSNAVNVKPSNWKTRICNKWELTGYCPFGNKCHFAHGVGEKAVRFHSPITSGLDLNCLAAELHRYGGGLVDTEAKDSSSVPVESKQGGMPSKTPPETAVASVTSVPHSDVYHLGVSSQRSSILIQRSGQRTHEKWKGPDKISRIYGDWIDDIE
>PtC3H17
MEKTESPPSDSKTAAQSPPFDCHQANDHDQFASNFTSLYHSIFPPKPSQLPNSLSFTPSTTASPSSSSAADEISTENRLRQARLILEYQDLCDHYNLSLARLQTLTNELELIRRENADLRVTNSELVKLISLSSEAAVMQHQNRTFGNNRDVAFERRNNANNVERERVTLPKSISVRSSGFVKVNQAVSGNVSNNGGGRGSASSNSTWSRVASQHDQLVSGSEIAAGMELEVFNQGMWKTELCNKWQETGTCPYGNHCQFAHGIGELRPVIRHPRYKTQACRMVLAGGVCPYGHRCHFRHSLTDQERLLLGPR
>PtC3H18
MEITQPPPSGSKPATQTAAQSPPFDYHQANDQDQFASNFTSLYLSIFPPKPLLLPNSLSFTPSTTASPTSSSAADEIATENRLRQARLILEYQDLCDHYNVSLSRLQTLTNELELIRQENADLRVANSELLKLINLSSQAAAMQHQGRAFGISRDVAIERRNSVNNVERERVTLPKSISVRSSGYVKVNQAVSGNVSTNGGGRDGASSNSSRSRVASQLDQLVSGSCMQMQQRVYVPGGGGGKRSEEEIAAGMELEVFNQGMWKTELCNKWQETGTCPYDNNCQFAHGIGELRPVIRHPRYKTQACRMVLAGGVCPYGHRCHFRHSLTDQDRLLLGPR
>PtC3H19
MESLNKSVNKDSMLVTYLRGGAGSPIISPGGDRFSSNYQRNRSGSSRSPLSPLENVKAPMMAEDEVLVMDGVLVSSVVGSGSSSNSSSSSGKSVHKKALCRVWEDLGHCRYAANCQFAHGKEELHPTHFPIKNKAAVHTCNSYVTSPRSSPYVPKCRILHPAMTKAAVAANQTAFSKIPGYTSISPVTISSEKFSKNSTTPFSTPDHFLRTYISTRPEHCNKSSAANIKSDSRMVFTATISSDYWSPQDDGIEIALPHQTDKCISRAEVDAYIHSVLYGPATKKRLPVFSEFCPG
>PtC3H20
MRHQDLINRSALCLARLREVTVEMECLRQDNADLRSINRELNNQLSVLIQASLHKHYNDSTRTPFDIDIGFHNLCNISSGGGGGHDMCEEDESPTSVMEAGGDDRERISLPKSISVRSNSYSKRNQEQAASASVTRAITRLRTPSPLNTAKVYVRRGKKQEEPLELEVYNQGMFKTELCNKWQETGACLYGNHCQFAHGIEELRPVIRHPRYKTEVCKMVLAGGICPYGHRCHFRHALTEQDRFLSHIKPGKSSLTDENRIPRIAN
>PtC3H21
MYKKKEPCRNFQRGSCQYGDRCKFLHVTPQQPPKSSNNPFGFGNQQTPNNNNNNSFGFGNRQQQQRPNSPFGSAPNNSANNRPQQFKPFENKWSRGASAPSSRQRPDSQPANHNCADPDSCKRLIAEDFEHERPLWKLTCYGHLRDGPCDIIGDVSYEELRAAAYDDYKRGLSLQSIVEKERNLLNSKLIEFNNLLHNPSIAPSKPAPAGQSPFFRATANATPAAAQNTAPPSVSSFGQLGTSLNMRSATPSNNAFGQPSQPLTAFGVSPSAPSNNVFGQSNLPSNSSQTVSAFGTNNFLSANASNSSQTSSAFGTTSFPSINAGLLGSQLPNQALGNSFSPNIAGFGNSGVNSIQNISSSPLSMQNPSIHPLSISNGLNSAFNAAGQATTNVQPVTMV…
>PtC3H22
MVAATQPQQHPSTAAASTTTANATSVEDEALKRNTDCVYFLASPLTCKKGSECEYRHSEYARVNPRDCYYWLNGNCLNPKCGFRHPPLDGLFGTQAIASAGSSLPPSHTAVASATHAPHNPGKQAVPCIFFQQGICVKGDKCAFSHGPNLAGNKVSQPMAPTPGAEALPPKKAFGGLQKCAQEHKIPQTKISKAVEAPSVAKPVSKAEIVHARNIAGVVRSAVPPTSMDGEIPRYKAANLPLMVNGNLSRSSRLHQLQVADDHVIQNGKDADEYLRESSPGFDVLVDNELRDSDYYHGEEQLGRTTGNEGRNLNSVDEYDTGHSADYGLLHDDQEMYRDPRGYDSYELTPGQHAWEQHRASSERMLMAPVLPERRGYAKADSPEHTEESDLRYRLSKQR…
>PtC3H23
MVAATQPQPPTPTASTTTSAEEEALKRNTDCVYFLASPLTCKKGSECEYRHSEYARVNPRDCYFWLNGNCMNPKCGFRHPPLDGLFGNQTTASAGSSLPPSHAAAAAATHAPHNSGKQGVLCIFFQQGICLKGDRCAFSHGPNHASNRVSQTMAFTPGTEAHPPEKAFGGLQKCTQEQKLPQVNLSKAVEPPTVAKPVSKAEIASARNSAGVARNVVPPKSTDDEVPRYKSSNLPPEVNGNSSRSNQLHLSRVADDHVNHNGKDADEYLRESSPGFDVLVDDELRDSDYYHGEDQFGRTIGHEGRNLNSVDEYGRGHPADYGSLPDDQERYGDPRGYDPYEHMQGQHAWEQHRASSERMLVAPAHLERRGYSKADSPEHIEGSDLRYLLSKQRRVNGLR…
>PtC3H24
MDFSESTKVVYNRIQEIEPEFVGKIIGYILLQNHGEREMIRLAFSPDNLIYATISKAKSDLGLNKTPVPNPISPSQVNPAPVSDVHLQFIPNTAVSSHPISSPIKIRTAGSFWDAQVTGDQQQAHNLDFGPPGYSEMLPEDYRLQNQMQFLTSDDQLEFVNSDFSSSYFYPEPALGPRTSRRSPSLPEFPVKICHYFNKGFCKHGNNCRYFHGHPMPESFSQILSLNSNEIANDEHFISPGSLEKLELELTELLKSRRGVPVSIASLPMMYYEKYGRMLQAEGYLTESQRHGKAGYSLTKLLARLKNSIRLIDRPHGQHSVILTEDVPKYLEYAGERNDPGGIVAGSRQIYLTFPAESTFTEQDVSNYFSKFGPVQDVRIPCQQKRMFGFVTFVFAETV…
>PtC3H25
MMMIGELSHHRSNPTVQIPQWDPYEEQTTTSPSLSPIPTSPFTNFNALDSLTSLHRYLPSNEPDPTFEDELDLPVDAFSCDHFRMYEFKVKRCARGRSHDWTECPYAHPGEKARRRDPRRYHYSGTACPEFRKGGCKKGDACEFAHGVFECWLHPARYRTQPCKDGPACRRRVCFFAHTPEQLRLLPQQSPKGNGSGSGLGSGEYDFGSPVIHPFDSYMTKAGIFVSSPTSILTSPPVSPPSDSPPMSPGSPQVIGGSGPGSLNSMSALLASMRGLQVGKAKMGSPVGSWGVQSGFRFGSPRGSSLRPGFCSLPSTPTRTMASRSGLSQLDIWGDGVTCEEEPAMERVESGRDLRAKIYAKLSKENSVDRDRGDSGVSGPDVGWVSELVK
>PtC3H26
MPPKQQSKVDLAKKQKIVEDKTFGLKNKNKSKNVQKYVQSLKQNVQPQPDPSKLAAKKKKEEEKAKEKELNELFKVAVSQPKVPVGVDPKSILCEFFKVGQCAKGFKCKFSHDLNVQRKGEKIDIYSDKRDQETMEDWDQETLEKVVESKGKEYQQNKPTDIYFGKMILSLIMKVCKYFLEAVEKKQYGWFWVCPNGGKDCHYRHALPPGYVLKSQMKALLDEEAEKISIEEEIENQRAKTTTSTSMTPELFMQWKKKKMEERDFGLAAQRAERAKNDRMSGRELFLSDASVFVDDAEAYEKYQREEEPDGTEQKVNDKSTADGPSTSAAAVGDAEDLTDDDDELDMDELNELEASLSKTSIQIPERSGSH
>PtC3H27
MPPKQSKADLAKKQKVVEDKTFGLKNKSKSKNVQKYVQNLQQAVQPKLDPSKIAAKKKKEEEKAREKELNDLFKVAVSQPKVPVGVDPKSILCEFFKAGQCAKGFKCKFSHDLNVQRKGEKIDIYSDKRDEDTMEDWDQETLEKVVESKKNEYNQNKPTDIVCKYFLEVVEKKQYGWFWSCPNGGKDCHYRHALPPGYVLKSQMKALLEEEADKIPIEEEIENQRAKLTASTPMTPELFTQWKTKKAEEREAGLAAKRAERAKNDRMSGRELFLSDSSVFVDDAEAYENYQRGEELVVTEEKSKVNSAAVPSTSTGAVADTEEDLPDEDEDDDELDMDELNELEASLSKTSVQTHGPGIKASS
>PtC3H28
MPPKQQPKADLAKKQKIAEDKTFGLKNKNKSKNVQKYVQSLKQNVQPQPDSSKLAAKKKKEEEKAREKELNELFKVAVSQPKVPNGVDPKSIVCEFFKVGQCTKGFKCKFSHDLNVQRKGEKIDIYSDKRDQETMEDWDQETLEKVVESKGKEYQQNKPTDIVCKYFLEAVEKKQYGWFWACPNGGKDCHYRHALPPGYVLKSQMKALLDEEAEKISIEEEIENQRAKTTASTPMTPELFMQWKKKRMEERDAGLASQRAERAKTDRMSGRELFLSDASVFVDDEEAYEKYQREEEPDGTEQQVKDKSTADGPSTSAAAVGDAEDLCDDDDDELDMDELNELEASLSRTSIQIQEHSGCK
>PtC3H29
MPPKQQSKVDLAKKQKIVEDKTFGLKNKNKSKNVQKYVQSLKQNVQPQPDPSKLAAKKKKEEEKAKEKELNELFKVAVSQPKVPVGVDPKSILCEFFKVGQCAKGFKCKFSHDLNVQRKGEKIDIYSDKRDQGCSDWDQETLEKVVESKGKEYQQNKPTDIVCKYFLEAVEKKQYGWFWVCPNGGKDCHYRHALPPGYVLKSQMKALLDEEAEKISIEEEIENQRAKTTTSTSMTPELFMQWKKKKMEERDFGLAAQRAERAKNDRMSGRELFLSDASVFVDDAEAYEKYQREEEPDGTEQKVNDKSTADGPSTSAAAVGDAEDLTDDDDELDMDELNELEASLSKTSIQIPERSGSH
>PtC3H30
MADEEEERALENQLELQFLEQKDSLAALNDALASDPSNPELLSVQEELLQVIKDVEEGLLHLKRARLLREADSVLHASYHTVEDVKAEPLDPVHVEPEPLEDQCYSVGSKCRFRHVDGRWYNGQIIELVCSDTAKIAFLTPISENMLCLFFVVLMELEHSDSPINLILPLAPSPLAYAAITVDWVDVSLSSLKNYVPTMWDQSLVGSSIWALSDSNVGIWRKAELESWDNEHRVGQVVFHDGGSSAKLGSEAMTISEYALMSDEEETDSSSEGSDSSDYDEESAEGLGFLESTNLQRGIQTGTAIFATWENHTRGIASKMMANMGYREGMGLGASGQGMLDPIPVKVLPPKQSLDHALESQKEGIKDNHGKKRSRGGKRKREKKFAAAARAAKAEEETR…
>PtC3H31
MGSHSTHEMSELREDSVSNFKCSGPLDGPLTLQKEKSCVNYLDSWSPKLSKHLVIAQKNGPLEHAINKTDAFRNSKTHLSNSSEAIAVETTEPFVITGIEVDVVLSKRNCLGQEANVVLDSKEELKPVDVKSEDSKEQTESRISRLVASGTRARSLSPSTELRDGNKRAAVICDFFAKGWCIRGSSCRFLHTTNKADNTGQQLGVDEVATREDQFDEGVRNILETPKFPHFPDPVAASTGKEATFSSHFSSERLPPLEHKENERLHQLDDKHKLSLRQRVGIPLNAKQFSSSKDDPGFSSSFKDVGIENFRQQWPATDYGSYTSLINRGSSFSFSSSFDTSLLGSQKLLDSDRASRSSSLLQSASAFSGSEPESLSLASVPGDQLRHAEHKTKISSNDW…
>PtC3H32
MCKGSKGDSFSSNPIMEDKSYSKKDNFLHECSVLLELSASDDLAGFKIEVEQKGLDIDGANYWYAKRIGSKKMGFEERTPLMIAAMFGSTHVLKYIIETGKVNVNRVCGSDKVTALHCAVAGCAASSVGIVKLLLDASADPNSADANGNKPGDLFSTSSKCMCNSRKKLIELLLKGQNLSEDEEEKLIIMPQLAKEGTEKKEYPLDVTLPDINNGIYGTDEFRMYSFKVKPCSRAYSHDWTECPFVHPGENARRRDPMKYPYSCVPCPEFRKGTCQKGDSCEYAHGVFESWLHPAQYRTRLCKDETGCARKVCFFAHKPEELRPVYASTGSAMPSPRSNSSAVDMTTLSPLALGSSPLPLPATSTPPMSPLAVASSSPKSGGLWQNKVSQTPPALQLPG…
>PtC3H33
MCTGSKSDLPPLNPIMEDKSYSQKGSLLYKCSVLLELSASDDLAGFKIEVEQKGLDIDEASYWYGRRIGLKKMGFEERTPLMIAALFGSAHVLKYIIETGKVNVNRVCGSDRVTALHCAVAGGADSSVGVVKLLLDASADPNSVDGNGNKPGDLFAPSSKWLCNSRKKMIELLLKGESLSEDEEEKLIITPQLAREGIEKKEYPLDVTLPDINNGIYGTDEFRMYSFKVKPCSRAYSHDWTECPFVHPGENARRRDPKKYPYSCVPCPEFRKGTCQKGDYCEYAHGVFESWLHPAQYRTRLCKDETGCARKVCFFAHKPEELRPVYAATGSAMPSQRSTSSAVDMATLSPLALGSSSLSLPGTSTPPMSPLAAVSSSPKSGGLWQNKVSLTPPALQLPG…
>PtC3H34
MEDKSCGQKDNLLYKCSVLLELSASDDLAGFKIEVEQKGLDIDGANYWYGRRIGSKKMGFEERTPLMIAAMFGCTNVLKYIIETGKVNVNRACGSDKVTALHCAVAGCVVSSVGIVKLLLDAFADPNSADANGNKPGDIFATSSKCMCNSRKKLIELLLKGQNLSEDEEEKLVIMPQLAKEGTEKKEYPLDVTLPDINNGIYGTDEFRMYSFKVKPCSRAYSHDWTECPFVHPGENARRRDPKKYPYSCVPCPEFRKGTCQKGDSCEYAHGVFESWLHPAQYRTRLCKDETGCARKVCFFAHKPEDLRPVYASTGSAMTTLSPLALGSSSFPLPATPTPPMSPLAVASSSPKSGSLWQNKVSLTQPALQLPGSRLKTAFCARDLNLEIELLGLENYSSQ…
>PtC3H35
MNFLSVETEDAFSSLLELAANNDAEGFKRFIKRDASSINEAGFWYIRQKGSKQIVLDQRTPLMVAATYGSLDVLKLILDHTKVDVNLSCGKEKTTALHCASSGGSINVVDVVKLLLSAGADPNCLDVNGDRPGDVIVVPPKLQSMKVALEELLSKTDSDGSVAEHDFNGSVGVSNLRVSISNSNFSSPTLSSSPENGSPPSPSVLIYSPRASKFNNLPGSSTPEKKEYPIDPSLPDIKNSIYATDEFRMFSFKVRPCSRAYSHDWTECPFVHPGENARRRDPRKFHYSCVPCPDFRKGACRRGDMCEYAHGVFECWLHPAQYRTRLCKDGTSCNRQVCFFAHTPEELRPLYVSTGSAIPSPRSSQSAASVMDMAAALSLLPGSPSSVSAMSPTPFNQPM…
>PtC3H36
MCCRLERLKLAATPTLPTISSDENLPSNIVMNHLTVETEDTFASLLELAANNDVEGFKQSIERDLSCVDEIGLWYGRKKGSKQMVNEHRTPLMVASTYGSIDVIKVILSLSYVDVNRSCGVEKSTALHCAASGGAVNAVDVVKLLLAAGADCNLADANGHRPIDVIVVPPKLQDVRLVLKDLLAADGSHVEQNLRVSIATENSNSPPLSPSMENGSPLSGSDSPTKAKLNDAPLASEKKEYPVDPSLPDIKNSIYSTDEFRMYSFKVRPCSRAYSHDWTECPFVHPGENARRRDPRKFHYSCVPCPDFRKGACRRGDMCEYAHGVFECWLHPAQYRTRLCKDGTNCARRVCFFAHTVEELRPLYVSTGSAVPSPRSSTSGATAMDFAAAMNLLSGSPSA…
>PtC3H37
MDMNHLTVETEDTFASLLELAATNDVEGFKRSIERDPSCVDQIGLWYGRQKGSKQMANEYRTPLMVAATYGSIGVIKVILSLSDADVNRSCGADKSTALHCAASGGAVNAVDVVKLLLAAGADANVVDANGHRPIDAIVVPPKFQEARLTLEELLSAEGYVIEHNLRVSMSNANSNSPPLSPSLEDMSLLSGSDSPMKSKLNEAPVHFVSEKKEYPVDPSLPDIKNSIYSTDEFRMYSFKVRPCSRAYSHDWTECPFVHPGENARRRDPRKFHYSCVPCPDFRKGACRRGDMCEYAHGVFECWLHPAQYRTRLCKDGTNCARRVCFFAHTVEELRPLYVSTGSAVPSPRSSTSGATAMDFAAAMSLLPGSPSASVMSPQPFSPPMSPSANGLSHSSMAW…
>PtC3H38
MCSGPEKAAESPSTSTPSTVENSPITKEMNCLTVETEDSFSSLLELAANNDVEGFKRFIEQDASSIKEVGFWYGRQKGSKQIVLDQRTPLMVAATYGSVDVLKFILDHTKADVNLSCGKDKTTALHCATSGGSIKVVDAVKLLLSAGADPNCLDVNGDRPGDVIVVPPNLQSMKVTLEELLSKSDSDVSVAERDFNGSVGVCNLRVSISKSNSSSPTLSSSSENGSPHSPSVLIYSPRASKFNNLPANSTSERKEYPIDPSLPDIKNSIYATDEFRMFSFKVRPCSRAYSHDWTECPFVHPGENARRRDPRKFHYSCVPCPDFRKGACRLGDMCEYAHGVFECWLHPAQYRTRLCKDGTSCNRQVCFFAHTYEELRPLYVSTGSAIPSPRSSQSAASVM…
>PtC3H39
MCCRLERLKLAATPTPPTIYFDKSRPSNIDMNHLTIKTEDAFASLLELAANNDVEGFKKSIECDPSCADEIGLWYGRQKGSKQMVNDLRTPLMVAATYGSIDVIKVILSLSDVDVSRSCGADKSTALHCAASGGAVNAVDVVKLLLAAGADCNLVDANGHRPIDVINVPPKLQDARLILEEFLAADGSLVEHEHNLRVSIATMNSNSPPLSPSRENGSPLSGSDSPMKSKLYEAPVSFVSERKEYPVDPSLPDIKNSIYSTDEFRMYSFKVRPCSRAYSHDWTECPFVHPGENARRRDPRKFHYSCVPCPDFRKGACRRGDMCEYAHGVFECWLHPAQYRTRLCKDGTNCARRVCFFAHTVEELRPLYVSTGSAVPSPRSGTSGAAAMDFASAMNLLPG…
>PtC3H40
MGESPSSPTSCSSSRSAPFPQSNFASLPVMALKDKIVEKILENRVTLIVGETGCGKSSQVPQFLLEENIKPILCTQPRRFAVVAVAKMVAKARNCELGAQVGYHIGHSKLISASSEIVFKTAGVLLDEMRDKGLNALNYKAIILDEVHERSVESDLVLVCVKQFLLKNNDLRLVLMSATADIARYRDYFKDLGRGERVEVLAIANTNQQALFQRRVSYLEQVTELLGTSSDLLAQTYCSGPNPSMAAADIKPEVHRLIFDLILHIHENEPDIEKGILVFLPTYHDLEQQWHRLNPLSSSFKVHILHGSIDTQQALLAMKILKSHRKVILATNIAESSVTIPKVAYVIDSCRSLQVFWDATRKKDSTELVWVSKSQANQRKGRTGRTCDGQIYRLVTKSF…
>PtC3H41
MDFDAGIPMSRSGVGLPAVTEGTSMSPSLSEDAMWQMNLRSSETMEAGPYPERPGEPDCSYYIRTGLCRFGATCRFNHPPNRKLISVVLLSNNVSECSLLVKDNLLAIAAARMKGEFPERIGQPECQYYLKTGTCKFGATCKFHHPRDKAGISGRVSLNILGYPLQPRSLNLVFSQSNLESLILSMINVLGPEHIIDEKCKILTKLSRYNFNINYCSPFNRADNVKTKVRDWSSECPSGQTPRNLSDLTGGYLSGPTGEIYDRYCLLSTGDINNFYIDISKEHEYKNLCRNEIECAYYLRTGQCKFGSTCKFHHPQPTNMMVPLRGSPIYPTVSSPTTPGQQSYPGGLATTWSRASFITSPRWQAPSSYTPLILPQGVVSVPGWNAYSGQLGSVSSPES…
>PtC3H42
MATSSIRLDHNMGEPLCIFYSRYGICKFGPSCKFDHPMGVFTYNLTASSSADAPVRRLLGSSSGSPGLTLSSEGLVEAGPTKPRRLSLSEPRQMPPGDDNIDTGG
>PtC3H43
MDFDAGIPMSRGGGGLPAVTEETSLSPSLSEDAMWQMNLRSSETMEAGPYPERPGEPDCSYYIRTGLCRFGPTCRFNHPPNRKLAIAAARMKGEFPERIGQPECQYYLKTGTCKFGATCKFHHPRDKAGVSGRVSLNILGYPLRLNEMECAYYLRTGQCKFGSTCKFHHPQPTNVMVPLRGSPVYPTVNSPTTPGQQSYPGGLATNWSRASFITSPRWQAPSNYTPLILPQGVVSVPGWNAYSGQVGSVSSPESQQQTGNSQIYGTSRQNESVNAGSQGTFSPYRSDSVPMGFYALQRESVFPERPGQPECQFYMKTGDCKFGAVCRFHHPRERLIPAPDCVLSAIGLPLRPGEPLCIFYSRYGICKFGPSCKFHHPMGIFTYNLTASSSADAPVRRLL…
>PtC3H44
MDRYSRGQEGSQSDPALEWTGSGPETGLEEGVWQLGLGETESEYPERSNEQDCMYYLRTGFCGYGARCRYNHPRDRNAVLGAARAGGAEYPERAGQPLCQYYMRTGTCKFGASCKYHHPKQGGGSASPVSLNYYGYPLRPGERECTYYIKTGQCKFGATCKFHHPQPGNIQIPAQSLAPQIAPVPGPTLYPSVQSPSVPSSQQYGVMVARPPLLPGSYVQGPYGPVLLSPSVVPYPSWNPYPAPVSPVASPNTQPAVGSGSVYGMSALSPSAPAYTGAFQSIPPATGPSSSTQKEHLFPERPGQPECQYYIKTGDCKFRSSCRYHHPPELVVSKSNVVLSPIGLPLRPGAPTCSHYTQRGQCKFGPACKFDHPMGTLSYSPSASSLADMPVAPYLVGSS…
>PtC3H45
MVTYKQKKPQDEQEEEVYSTESGGSDPDYDSDTDPSYSIIEETRSNLSRLSIKKKSKSRVAKDLDLSFDKDPGEKETKLAEVDEKSYEEVQKIIQDSLRLGFDFLLCDVMEAGKLEGLKVEQCKVYLRKNKLRLTGKKDTLIQRIKEHQEILSGGGEKKYPISSFVLDCKGDACRGDIVMFDQNVYDKYNIASRSAMGPPIGTRMVAGKIVQESYGAAKQQHTFTKMNTCMLIFLCNGGIEVLWSKGENPLPPLHPLLIKGRNLYRMKTLRQRWEDEGERRKILLEKHLRGSLARSSRETRIQEKEGRKMLRVERALKKEETNKSRSHLNPRTSLTNGLSRMDQRQPLKCADSYRPMGSPHRQGCEQPKLHANRGENDYRGQVPGNSVEYSDIQDDFCS…
>PtC3H46
MVKTTIIFVTSLSQVLPNAIFSFLHQGNGFPVLQHTFSNEGKSILIKSIREKKIKLNRVSVPLSPSFFKKTEDKVLKVSMSQRKPCKYFAQGACWRGDHCKFVHERKEPQPLSRNVCTFYQKGNCTYGSRCKYEHVKTSWVASGGAAGASSSSSPHQSVILSSVPASVGSSRDGKKEDRPLCSFDVAGDCPHGDKCSFVHGDLCPTCGKHSLHPFQADEREEHLKSCEKNQKFLVAVKRSEEIECSVCLDRVLSKPTAAERKFAVLPECNHPFCISCIRNWRNGSPASGMALRACPICRKTSHFVIPSLIWYSSKEEKQEIIDTYKARLRQIDCKHFNFGNGNCPFGINCFYKHTVMPGSYTWKHHKPPPRRPPPRRRSNAGHADSSFDYFGPTMEDLL…
>PtC3H47
MSKRLLCKFFAHGACLKGEHCEFSHDWKDPPNNICTFYQKGICVYGSRCRYDHVKPSRPESTASSSLTVLASTSVSLALPARTVSSGVRTVLAVPPELSASSRPFIAPSTPAWDLESVQLDFLEDGDGEVIQPRNVKPADRSLCSFAAAGSCPRGDKCPHIHGDLCAYCGKHCLHPFRPDERNEHLKACEKKQKNLDLLKYSQEIECSVCLDRVLSKLTAAERKFGLLSECNHPFCISCIRNWRGSSPTSGMDVNSSLRACPICRKLSYFVIPSVIWYSTKEEKQEIVDTYKEKLRSIDCKHFDFGNGNCPFGTSCFYKHAYRDGRLEEVVLRHLGAEDGQGVIAKNIRLSDFLGGLQIRSSIFGAKPSCLQGWLSGGDSISGS
>PtC3H48
MMDTRKRGRPDFGTNGYGGFKKSKQEMDSLSTGVGSKSKPCTKFFSTAGCPFGESCHFLHHVPGGYKAVAQMVNLGPTVALPPVPNSSAPSAVKSRLCKKYNSAEGCKFGDKCHFAHGEWELGKAFVPSHNDPHAAGSVPGRLGGRVEPPPPGPATSFGVFATTTRISVDASLAGSIIGKAGVHSKQICRQTGIKLSIKDHETNPNLKNIELEGSLEQIAQASKMVEELVRVTSANAAAKSSGGHANPGSNYKTKLCDNFAKGSCTFGQRCHFAHGAAELRKSSM
>PtC3H49
MAKQLYGYGAPATTSASRSRTDSYLTDSVLTRYLGTGSDPLSSDSSKYSASSSMYLTQSDSALRYSVDRGIASAAAAATSPHLSSWPPPPGVDAPSAVDSLVPGLKRTPEVLYHPTLLGAHSTIGQSEDWYSTNALAKRARFETTSHLPIYPQRPGEKDCAYYMLTRTCKFGDTCKFDHPVWVPEGGIPDWKEVPPIATSETFPDRPGVPDCPYFLKTQRCKYGLNCKFNHPKEKMSLGVSENTSISALPERPSEPPCAFYMKTGICKFGATCKFHHPKDIQISLAGQGNDDGVQTNSVVDNGGITGDVNVIKALVSVTPALLHNSKGLPMRPGEVDCPFYLKTGSCKYGATCRYNHPERTAINPPAAAIGHPIIAPSMANLNLGVFSPAASIYQTIDP…
>PtC3H50
MEKRKLGVTSGFRQTANQLYGYGATATTTSASRSLTDSYLTDSVLTRYSGTGSDPLSSDSSKYSVSSSMYLKQSDTALRYSVDRGIASASAAATSPHFSSWTPPPGVDVPPAVESLVPGLKRTPEVLYHPTLLGAHSTIGQSEDWYSTNSLAKRVRFETTSHFPIYPQRPGEKDCAHYMLTRTCKFGDTCKFDHPVWVPEGGIPDWKEVPLIATSETFPERPGEPDCPYFLKTQRCKYGLNCKFNHPKEKLSLGDSENSSVSALPERPSEPPCAFYMKTGKCKFGASCKFHHPKDIQIPLSGLGNDNGVQTDSVVKNEGITGDVDVIYSPVTPALHHNSKGLPIRLGEVDCPFYLKTGSCKYGATCRYNHPERTAINPPAAAIGHPIVAPSLANLNFGV…
>PtC3H51
MSGSGRKRSSKWDLKEGSQMSFEDVEDNAWPGKAGIPFRDKESRCDWLPPEAAGGTRSKWLAMEPLPGRRGSRRVDNIDEDHSRTLKATYEDESYGTRMSPGLDEWRQQSFRNSPKNEYKRLRRSLSQSRSRSQSRSRSPVYGFGRESGAYDRTRSRSGVSAQLCKDFVAGRCRRGSHCQFLHQDTETYEDDWERPRKTAASKYPISHDTKQYPMGSGRSANCCTNFLKGNCRRGESCRYAHHGASDPSSRGSANEVIRERDNDRRRRYASPERRAERETSRAADIPCKFFAAGNCQNGKYCRFSHHDQTLASPDKRSRDVRWPPSQNSDELEKSWKGPKWSDSHTSDSAKFSEDKNEKLDAPNLRLSARHMEDGWGHNPDEDKTASNPPTNEVVEIDK…
>PtC3H52
MKEGGATSVRMSGSGRKRSSKWDLKEGPRMSFEDVEDNTWPGKAGISFRDKESRRDWLPPEAAGGTRSKWSAMEPLPGRRSSRRDDNIDEDRSRTLKATYEDESYGTRMSPGLDEWRQKSFRNSPKNEYKRTRRSQSRSRSRSRSPVHGFGHERTRSISSVSAQLCKDFVAGRCRRGSHCPFLHQDTQTCEDDWERRPRKASASKYPISHDSKQYPMGSGRSADCCNEFLKGSCRRGESCRYAHHGASDPSSRGSANDGIRERDNDRRHRYASPERRAERETRRAADIPCKFFAAGNCRNGKYCRFSHNDQTPSPDKRSRDGRWPPSQNSDDVEKSWNDPKWSESHTSDAAKLSENKNEKLDAPELRLSVRCMEDGWGHNLVENKTHNNPPTNEVVEID…
>PtC3H53
MVHSGSQCSTQSKGFGIVSNIGDPLRKKPRICENNAGPSSKMLVGKSNAMMTGGGSFKTQLCMKFRTGHCSHGSKCLFAHAVCDLRKALPNLRRVVVNEDKNLCRMFNSGKGCTYGNKCRFLHVVPENFQKNLGQNWESSAISIGTTGTASSGGHKKGYKKTRLCNNWEMTGGCPYGKVCHFAHGQQELEKSDGSIALASGIVPTKASNSLLMGKDGIGSNHKHEAQATHCMFKWKALKKTRGIYADWIEDMHLLHSSLKEVEN
>PtC3H54
MSYPDSPVSFMASQASYQSGSDAIDVWPQFVTNNNEQFEQQQQHQPPYKRPRNSEDNSNQSMSSRVPPTNSLPVHKGTTNIFFKTRVCAKFKTGTCRNGENCNFAHGMQDLRQPPPNWKELVSVGVSSEDDRSTATNREDDLRIIHKMKLCKKFYNGEECPYGDRCNFLHEDPANFREDTGRFRESSAISIGTTDHLMGQGSGIFNAAEVNRPANNAVSDAPRSNLIKPVYWKTKLCTKWEMTGQCPFGEKCHFAHGLAGRNLNRCVLCSSNSFWVLSSSSMTRDRQNWSQACTMLIGVSKLQVPGGRTEVDAGNAGSNVTKAPTPVLPNNMSPSMTVNVPSLVEEKGTKCLLKWKGQKKINRIYADWLDDLSLVHNSTNQVQS
>PtC3H55
MSYPDSHDSFMSPQASYQAGSDAIGVWPQFVMNNIEQFEHHQPPYKRPRNSEDNPNQSVNSRTPPTNNLPVHKGATNIFFKTRVCAKFKTGTCRNGENCNFAHGMQDLRQPPPNWKELVGVSVSSEEDRSTATNWEDDQRIIHKMKLCKKFYNGEECPYGDRCNFLHEDPSKFREDTGRFRESSAISIGTTGQALGHGSGVFNAAEVNRPANNAVSDASRSNIIKPVYWKTKLCTKWEITGQCPFGEKCHFAHGLAELQAPGGRTEVEAGNAGSVLTKAPPPLLPNNVSPSMTVNVPSLIEEEQGKKCLLKWKGQKKINRIYADWLDDLPLVHNLTNQVQS
>PtC3H56
MAERKLFKTKLCVLYRKGRCHRQNCSFAHGNAELRQSMPSRYGTRDYRGGDLRDKLDQRLSPKRQYSPGKDANRRDSFRGSSPSRSLEKSKKRRKKQQYDGQSDFSGSLKVSDRADDQVKERKGASSELKEMQSNINKLEHHKSELMILLEKKTEEADSLTSRIQELEAQLSAEKEECKRITSNIKKFVKAYKHYVQAQDELKRSEVRFKKLGDQLVSGTATDCNEEDSSIKIVNDGEINGHCAISAQNEMRKQNNSSPIEKSLGGKQYTAEKSTQGNLTNGGHQAETLRLSKLSQFHSHPVQLNSNLEFGVVDNRNNSHFPIGNEGKQKKGKGVSASIPLDKTKGSCSVLQVPSTSMAARAIDDLVEIEMEENVEVVENISRGIVRGGATYEARSLPF…
>PtC3H57
MELKVSPLKTGGLSPAECISDPEEKEVSDEEDDDRNHKHRRRETRSQSLERDSLEPVSTRPYRKHNKHFENGHPFRENESQARETWKNYNSVSLEKDYATKFERIRPDLMSLPRMPVDLNQRIRLNQTFSGDPGPSRGRGREYGSWSQRDSRFSSVGIASQMAHLGPSLFAGRGLANVSNVQSASWNAFGLMPRMSNGGLDTIHPIGLQGTLRPAVNSSLNMGIPHQRCRDFEERGFCLRGDMCPLEHGVNRIVVEDVQSLSQFNLPVSLPRAQLPGTTSGLGAVPTVGAPPATLMNSKGMHGKSNKPGIVDDGLGLNGAYTGSVSVSGGDLYDPDQPLWNDNGPETSSTLLAPHSPKFDETESMISVDPSDHNHARLRDGADNECPIRSTGIAVGFQG…
>PtC3H58
MELKVSTLKTGGLSPADCISDPEEKEVSDEDDDDRNHKHRRREIRSQSLERDSLEPVFTRPYRKRNKPFENGQFYQENDYNSVPLEKGFATKFERIRPGLVSLPRMPVDWNQRIRSNQTFYGDPGLGRGRGREPVSWSQHDSRFSPVDIASQMVHQGQSLFTGRGLANVSNAQSASWNAYGLFPGIPNGGLDKLRPIGLQATLRPAVTSSLNMGIPQQRCRDFEERGFCLRGDMCPMEHGVNRIVVEDVQLSNLEKPLDVSAELLFYATNVLSLSQFNLPVSLPRAQLVGTTARPGALPTVGAPSATLINSKGMHSKCNKPGIVNAGLGFNGAHTGSASVSGGDLYDPDQPLWNDSVPETSSALIAPHSPKIDEIESMISIDSFDHNHVSLRGGADNEC…
>PtC3H59
MNPLTLVKRIQNINSKEAALGISEEASWHAKYKDSAYVFVGGIPFDLTEGDLLAVFAQYGEVVDANLVRDKGTGKSKGFAFIAYEDQRSTNLAVDNLNGAQVLGRIIRVDHVTKYKKKEEEDEETAQQKREARGVCHAFQRGECNRGAGCRFSHDEQRAANTGWGAQDKSSRWGHEMFDGPKKSEERSSYNMPSESHPKQNDRREEKRSRWHDDNEIVQKPREDYNRREDKKLRRLEDDAFVPNPREDDYKRDENRLKRHKDIVPEPKLRGDNYRKEEKISRRHDRDEFEPRSREDDDTREERRSRRNETVSYFREEQDKRRGDKLSAHGRDSSSNRHRERDDHRRKAER
>PtC3H60
MDQQIESPIPIIHKEIPQLGFQSFSSSPRFPSTPSDPDQTALDDDNHLHQELQNQLDLKEGSLNSNDSHEEEEEEEEEFKSDKKIEFFYESIEKVGDGGDDLENKNERSNDIENNNSSGYHQYPVRPEAEDCAFYMKTGTCKFGANCKFNHPLRRKNQVQLTVKEKTKEREEATEKPSLIECKYYLKTGGCKYGTACRFNHSRAKYSVPPVKIPMSPALELNFLGLPIRLGEKECEYFMRNGSCKFGANCKYNHPDPTAVGGSDHPSTFLNGGSASLPVPSSSSVGSWSSPRALNDPTSFVPIMFSPNQGVPPQSPDWNGYQAPLYPPERSLHPPLSYALINIATESNVYAPQQQQIVVDEFPERPGQPQCSFYMKFGDCKFKSNCKYHHPKNRISKSP…
>PtC3H61
MEQQIELPIQIQTEIPQLGLQPSSSPHSSHPGTSPSSEPDQTAQDDDNYLHQELQNQLDLREEFKELNDFHEEEEEEEEFKSEERDKKSEFFYENDNESSEKEGDDLEKKNERSDENANNNRRYHQYPVRPEAEDCAFYMKTGTCKFGVNCKFNHPVRRKNQGFDEFGDKEDFWCLLKMAVKENVKEREEATEKPGQTECKYYLRTGGCKYGKACRFNHTREKTFSVPPLKTPMPSILELNFLGLPIRPGEKQCEFYMRNGSCKYGATCKYNHPDPMAVGGSDLTSAFVNGGTTSLPAPSPSSVGSWSSPRALNDPTPFVPYVFSPTRLPSQSSEWNGYQGTLYPPERSLHPPPSYAMSNPATESNVYAPQQQQTVVDEFPERPGQQLCSYFMKFGDCK…
>PtC3H62
MRQQQEDYRPSIPDGTEEDAPKLFDNSLPISDPMSIDQCETIPQMDGSQLLGAPVTAATSDVDLSERESVHTVPVVEVTNDSKIAEIITGKRKRGRPPKIQGKLGPPAFSAQRKKKDEEDVCFICFDGGSLVLCDRRGCPKAYHAACIKRDEAFFRSKAKWNCGWHICSSCQKASHYMCYTCTYSLCKGCTKDADYLCVQGNKGFCGACMRTIMLIENIATGNQEMVQVDFDDTTSWEYLFKVYWIYLKAKLSLTVDELIKAKNPWKGDELPKAKNSWIGAGAMAHKQEPPGEFWHGNDNKGSFSNSYCGNVEAIHAKRRKMDQTKLHTEENSLFMEKSCVDKVTHLPEGTLWATKGLLEFVSHMKNGDMSVLSKFDVQSLLLEYVKRNNLRDPRQKSH…
>PtC3H63
MCYTCTFSLCKGCIKDAVILCVRGNKGFCETCMKTIMLIERNEQGSKETVQVDFDDKSSWEYLFKDYWNDLKERLSLTPEELAQAKNPWKGSDSHTGKQELADELYDVHNDGGSGSDSSADAEVTTSRRRKPKKRLRSRAKEKDSPGSVSWAEGESADESVEWASKELLEFVMHMKNGDKSACSQFDVQALLLDYIKRNKLRDPRRKSQIICDSRLENLFGKPRVGHFEMLKLLESHFLLKDDSQADDLQGSVVDTESSQLEADGNSDALTKASKDKRRKSRKKGEGRGLQSNIDDYAAINMHNINLIYLRRSLLEDLIEDTEAFHDKAVGSFVRIRISGNAQKQDLYRLVQVIGTSKAAEPYRVGKKMTSFMLEILNLNKTELVSIDIISNQEFTEDE…
>PtC3H64
MRQQQEDYRPSIPDATKEEAPLTFDNSVPTSDPMSTDQCQTIPEMEDSQLVGATVSMVTADVDSSKRESVHIVPAVEVSNHVRIAENSTGKRKRGRPPRTQGKLGPPQAPPASSSQRKKRDEEDVCFICFDGGSLVLCDRRGCPKAYHPACIKRDEAFFRSKAKWNCGWHICSSCQRASHYMCYTCPYSLCKGCTKDADYLCVRGNKGFCGTCMRTIMLIENIATVNQEKVQVDFDDTTSWEYLFKVYWIYLKAKLSLTIDELTKAKNPWKGDDLTKVKSPWKGAGAMAPKQEPSGEFCHSNDNNGSFSDSFCGNLEIHAKRRKMEDQPKLHIEENSVVMEKSRIDQLTHLPDSTLWATKELLDFVSHMKNGDMSVLSQFDVQSLLLEYIKRNDLRDPH…
>PtC3H65
MKRSRKSNRVSWAPGLYLCQVRLFLSEDCPSEVGGQVRDLLQKNASRLLPISSSKDSNDLPPGFEGTHFLNPCIKELSCIPRVQWKCPPNFVVNYNWHVTDGEESQESEAQKLREMRVLEAVYPRPSSVPPSPAVSLDVEEENYDDSLTPIIPLIPVEEEEAAEMPPALTEPLKNPTTSLSPALPPVLLSSGILNSSKCNTPALNPPASQKPELGRLPDPGTHPITAASAAVTAIMKSKEQGGLIDTDLLVKIFRDPKMVDKLISGNQTPPVTSRPVSSSRSPLYAKPAMVSAPSPANGNLQHLPSEELPWSKPTGQIPIPCPKPAVHFPSMPYDGSLHHQLSQVQTTVTRTSMHQDAVPATGLGVPVPIQEPGKVSAPRPPVGHLFSASNSMQTTPSL…
>PtC3H66
MDGYEATRIVFSRIQNLDPENASKIMGLLLIQDHGEKEMIRLAFGPEALVHSVILKARKELGLCSPTNPSKSPSPPSPLYSSNPITISRQNSSSSTSRLGFNIPPSLTIPNPSSNFSSSWSDLPNPDDLISPNGSSLNPASAPFYANGVRGGGESDLMDEFQLQDQLSFLNDNSANLGPKSSDLFYSQLDALSSPTGASDSVMFPSYWGGSVHRRSCSVSDVLGSEDPNSGFGWRPCLYFARGYCKNGSNCRFVHGGLGESDGAGVVVGSPNGNNKIDMMDQCHELLRSKSAQQQRLAAASQLMGGSAASFPYSPKSMNFLLQQQQNDSQRAAAALMMGEDMHKFARSRLDRNDLINPASRQIYLTFPADSTFREEDVSNYFSIYGPVQDVRIPYQQKR…
>PtC3H67
MDSYEAANMVFSRIQNLEPENASKIMGYLLLQDYGEKEMIRFAFGPETLLHNLILYAKTQLGFLSNKTSSSPFIPSSRPSPLSIPSSRITNNNGFDITNPSSPSTNSWHFSTPNSTSPLSYASVVNGASSINASSTPFQPTVSLSNAFPYSNNNTTSPTKYGDNGSHKRSFSVPDTCVGSEDSNSGFGWKPCLYFSRGFCKNGSGCRFVHGDSADTAAIVGSPGELYEFEQCLQILRSKAAAQQKNLAAASQFMAGANFLSHNKSLDFLHQQQNDSQSPSSRQIYLTFPADSTFREEDVSNYFSIYGPVQDVRIPYQQKRMFGFVTFVFAETVRLILAKGNPHFVCDSRVLVKPYKEKGKVPDKKHHQQQQIEREEYSACPSPSRINSREAFDLHIGAR…
>PtC3H68
MDAYEATRIVFSRIQNLDPENASKIMGLLLIQDHGEKEMIRLAFGPEALVHSVILKARKELGLSSPTNLSTSPSSPSHLYSSNPIAISRQNSSSTSRLGFNIPPSLAIPNPSSNNSSSWSDLPNPDDLMISPNDSSLNPASVPFYANGVRGGESDLMDEFQLQDQLSFLNDNSQNLGPKSSDLFYPQLDALSSPTGASDSMMFPSYWGGSVHRRSCSVSDVLGSEDPNSGFGWRPCLYFARGYCKNGSNCRFVHGGLGELDGAGVVGSPNSNNKIDMMDQCHELLRSKSAHQQRLAAASQLMSSSAASFPYSPKSMNFLLQQQQNDSQRAAATALMMGEDMHKFGRSRLDRNDLVNPASRQIYLTFPADSTFREEDVSNYFSIYGPVQDVRIPYQQKRM…
>PtC3H69
MDSYEATNIVFSRIQSLEPENASKIMGYLLLQDYGEKEMIRLAFGPETLLQNLILQTKTQLGFPSNTPSTPSPAFIPSSRPSPLYISSSRIPNNNGFDITNSSSPSTNSWPLLSPNSTTSLSYASVVNGASNINAGSTPFQPTVSLSKAFSYSNNNDNANDLVDEYELQERFSFLNDSKTDDLFDPRGELAMSPPAFGDNSLHKRSFSVPGMCFGSEDSNSGFGWKPCLYFSRGFCKNGTGCRFVHGDSADSAAIVGSPSELNEFEQCQEILRSKAAAQQRKLAAASQFMAGATFLPQNKCMNFLHQQQNESQRSAAAAALMMGDEIHKFGRIRPERSDFSQMGLGGAMSPSARQIYLTFPADSTFREEDVSSYFSFYGPVQDVRIPYQQKRMFGFVTF…
>PtC3H70
MDLDYNGGNTTNTNKRVFHRLGGGKSVNDTSNQHNHQHQQNQKVCYHWRAGKCNRFPCPFLHRELPAPPPHASVNGGGGGGGGAKRGFAGNDSSSFSGRRGGNSNYSNSWGRFGNKGDVRGVKRVSVEKVCNFWVQGNCSFGDKCRYLHSWSLGDGFSLVTQLEGHQKVISGIALPSGSDKLYTGSKDETVRVWDCQSGQCTGVVNLGGEVGCMISEGPWIFVGLPNVVKAWNTQTNADLSLNGPIGQVYALVVGNDLLFAGTQDGSILVWKFNAATYNFEPAVSLKDHKMAVVSLVVGANRLYSGSMDHSIKVWSLETLQCIQTLTDHTSVVMSLLCWEQFLLSCSLDQTIKVWAATESGNLEVTFTHNEEHGLLTLCGMHDPEGKPVLLCSSNDNSV…
>PtC3H71
MDFDYNGGNTTNTNKRVFNRLGGGQSANDTSNHNHLQQNQKVCYHWRAGRCNRFPCPFLHRELSAPPTHAAVNGGVGAKRGFVGNDSSSSSFSGRRGNNGTNGNNSNYSNSWGRFGNKGDGRGVRGGSVEKVCTYWVQGHCNRGDTCRFLHSWSLGDGFSLLTQLEGHQKVISGIALPSGSDKLYTGSKDETVRVWDCQSGQCMGVINLGGEVGCMISEGPWIFVGTPNVVKAWNTQTNTDLSLTGPVGQVYTLVVGNDLLFAGTQDGSILVWKFNAATYNFEPAASLNDHKMAVVSLVVGANRLYSGSMDHSIKVWSLETLQCVQTLKDHTSVVMSLLCWEQFLLSCSLDQTIKVWAATESGNLEVTYTHKEEHGLLTLCGMHDLEGKPILLCSSNDS…
>PtC3H72
MMIGEHPHHHPNPTVQIPQWDPYDDQTTSPSPSTIPSSPFTNFNALDSLTALHRYLPSNEPDPSFEDELDLPVDAFSCDHFRMYVFKVRRCGRGRSHDWTECPYAHPGEKARRRDPQRYHYSGTACPEFRKGGCKKGDSCEFAHGVFECWLHPARYRTQPCKDGPACRRRVCFFAHTPEQLRLLPQHSPKGNGSGSWELDFGSLVMHPLDSYLTKAGSFVSSPTSILTSPPVSPPSDSPPMSPVSPQVIGGSGSGSFNSMSELLASMRGLQLGKMKIGSPVGSWGVQSGSRFGSPRGSSLRPGFCSLPSTPTRTMATRSGLGQLDIWGDSSTCEEEPAMERVESGRDLRAKIYAKLSKENSLDPDRVESAVSGPDVGWVSELVK
>PtC3H73
MAESPAGLTSQNWNPTQDQQQPTATSEQLIAKSIAPVKPQFLRPPPSRASQKDTTSSTVSDSNNDISKSINTNTTSVVAKEKKSKRQLKRERQQEKKSSVNLCPELAKTGDVNSCPYKNNCRFNHDLEAFKAQKPEDLEGECPFVNGEGSCCPYGLACRFYGTHKGRDGVRNGKKQISEINGLNKDVQKLLWKNKMKFLKADSVLKSLGLTGPGKSKVKKVDEEEVEKVVDDNDSHGTNDTNENGCGDGGNESAGKLDCAAEVLGGDDMDGVLTDEVRPQKKAKSAVEVNGCSGEEVNGLGIPEKDIENNCPLKTEPELVSDKLEVIADSVETDGSLKLHPREKKLIDFRGKLYLAPLTTVGNLPFRRVCKALGADVTCGEMAMCTNLLQGQASEWALL…
>PtC3H74
MEFGGGHRKRTRNDAAFNGNGGHKKNRQEMESFSTGIGSKSKPCTKFFSTSGCPFGEGCHFLHYVPGGFKAVSQMLNVGGSPALPPASRNQGVPTLSYQDRSSPPSVKSRLCNKYNTVEGCKFGDKCHFAHGEWELGKASAAPSYEDPRAMGPIPGRMSRHMEHPHQGHGAAASFGSSATTKISIDASLAGAIIGKNGVNSKHICRVTGAKLSIRDHEADPKKRSIELEGSFDQISQASDMVRQLISNVGQASGPPIKNQAMHSSGGSNNFKTKICENFNKGSCTFGDRCHFAHGAEELRKSGM
>PtC3H75
MEFGGGHRKRGRLDAAFNGNGGHKKTRQEMESFSTGIGSKSKPCTKFFSTSGCPFGEGCHFLHYVPGGYKAVSQMLPALPPASRNQGAPPPSFPDRSSPPSVKSRLCNKYNTVEGCKFGDKCHFAHGEWELGKASAASYDDPRAMGPMQGRAAAPYDDPRAMGPMQGRMSRHMEHPHQGHGAAASFGSSATTKISIDASLAGAIIGKNGVNSKHICRATGAKLSIREHETDPKKRNIELEGSFDQISQASDMVRQLISNVGQASGPPMKNSSMHSSGGSNNFKTKICENFNKGSCTFGDRCHFAHGAEELRKSGM
>PtC3H76
MDPLSTGVGSKLKPCTKFFSTAGCPFGESCHFLHHVPGGYNAVTQMMNLGPTVTPPSRSMVAPLPVPNGSASSAVKGRLCNKYSSAEGCKFGDKCRFAHGEWELGRAFAPSHNNPRAAGGVPGHLGGRVEQPSPGPATSFGVFATTTRISVNASLAGFIIGKGGVHSIQICHQTGVKLSIKEHETNPNLKNIELEGSFEQIAQASKMVEELVKVNSAKAAAKTSGGRGGHANPGSNYKTKLCDNFAKGSCTFGQRCHFAHGAAELRKTAAHVCVSSILVLAVQCLLMVRTIVVKPGQPGGLTWATRGLGQVLHRKNQSCSCSWSTQTQPEKPSIT
>PtC3H77
MDTRKRGRPDFGTNGYGGFKKSKQEMDSLSTGVGSKSKPCTKFFSTAGCPFGESCHFLHHVPGGYKAVAQMVNLGPTVALPPVPNSSAPSAVKSRLCKKYNSAEGCKFGDKCHFAHGEWELGKAFVPSHNDPHAVGSVPGHLGGRVEPPPPGPATSFGVFATTTRISVDASLAGSIIGKAGVHSKQICRQTGIKLSIKDHETNPNLKNIELEGSLEQIAQASKMVEELVRVTSANAAAKSSGGHANPGSNYKTKLCDNFAKGSCTFGQRCHFAHGAAELRKSSM
>PtC3H78
MDTHEITNILLTKLKSLDPENASRIMGFILIQDPTEKDLLRLAFGPETLLQNVVFKAKIHLGLSTNTLSTPSTPSSPSPLNPIARPCNNTNPFPQSSPRITNNGSFLDFSKNPSPNPWSVHGLPNNSDSKSSISPKSSPFLSYDNIRSGSVLVPPFSRNGGNGGGVCSNNSADFLGEYQSDDHLSFFDDPSSKNEDFMDQRVQMGGYSVANGDVHLHRRRFSESDACSGAEDGGFGLRYRQCLYFARGFCKNGESCKFGHGDENMAEVNVGGALVSSPREMEELYLQQQEEMMKRKAVQQQQEEMMKMKAVQQQQQQRLAYNKHMNFLLLQQNEAERFGAAMMGDEFYKFGRTRGGRNDFLAMGMAEKANSASRQIYLTFPADSSFKDEDVSNYFSSFG…
>PtC3H79
MFSTPSSLLPLNPIARPCNNTNPFSQSSPRVTNNGSFLDFGKKTRLRILGLFSPFLSSDNIRSGSVLVPQFSRNGGSGGGDCSNSSVDFPGEYPLDDYLLFLDGPSSKNKGFMDHKVQLGGYPVANGDSHLHRRRFSESDVCFGAEDGYKPCLNFARGFCKNGEGCKFVHGGENIVEVNGGGVLVGSPREMEEHYLQQQEEMTIMKAAQQHQQQRLAYNK
>PtC3H80
MRALWTKGVRLGGYPIANRDSHLHRRRFSESDACFGAEDGGFGLGYKPCLCFAREFCKNGESCKFVHGGGVLVGSPRETEELYLQLQEEMMRMKAA
>PtC3H81
MTPLSPMESNSFTEDMSYSIDTEHSFSSLLEFAAGNDVEGFRRSVFDESEVKQVGLWYGRHGGSRKMVLEQRTPLMIAAKYGSVDIVKLILSLPEVDINFCCGPDKSTALHCAVSGGSVNAISVVKLLLLAGADTNAFDANGCRPIDVIVAPSKFPHLKIALEELLKNGSVCQWDMMPVSCPSLRSSSPSLSSLIDEGSSSSPSGSILSPVTRMPNDVHSSAKKGYPVDPTIPDIKNSVYASDEFRMFSFKIQRCSRAYAHDWTECPFVHPGENARRRDPRKFHYSCAPCPGHRNGTCRRGDLCEYAHGIFESWLHPTQYKTRLCKEGTNCMRRVCFFAHTSNELRSLNMSTGAASSKVDVMDFTTASKLLPSSPSAVSSTSPSTFNPLKHLSSNSSHP…
>PtC3H82
MAPLSPMESISFTKDMSNWIDTEDSFSSLLEFAADNNVEGFKRSVFDESEIKEVGLWYGRLGASRKMVLEQRTPLMIAAKYGSADVLKLLLSLPEVDVNFCCGPDKSTALHCAASGGSVNATNVVKLLLLAGADSNATDANRCRPIDVVVAPSKFPDLKGALEELLNNGSVCQWDTMPVSSPSWRPSSPSLSSSTDEGSLSSPAGSILSPVTCKPNDVHVSPAKKEYPVDPTIPDIKNCVYASDEFRMFSFKIRPCCRAYAHDWTGCPFVHPGENARRRDPRKFHYSCMPCPDHKKGTCRRGDLCEYAHGIFECWLHPSQYKTRLCKEGRSCMRRVCFFAHAPDEQRPLNMSTGAAVSSSKVDAMDFTAASNLSPSSFSPTSPSTFAALKYLSSNNSHS…
>PtC3H83
MDRYGRGQEGSQSDPAQEWTGSGQETGLEEGVWQLEIGETESEYPERPNEQDCMYYLRTGFCGYGARCRYNHPRDRTAVLGAARAGGGEFPERVGQPLCQYYMRTGTCKFGASCKYNHPKQGGSSVRPVSLNYYGYPLRPGERECTYYIKTGQCKFGATCKFHHPQPANMQIPAQSLAPQVASVPAHTLYPTMQSPSVPSSQQYGVMVARPPLLPGSYVQGPYGPVLLSPSLVPYPSWSPYPAPVSPVASPNAQPAVGSGSVYGISPLSPSAPAYTGAYQSIPTAKGPSSSSQKEHVFPERPGQPECQYYMKTGDCKFESSCRYHHPPELVTSKTNVVLSPMGLPLRPGAPTCTHYTQHGQCKFGPACKFDHPMGTLSYSPSASSLADMPVAPYPVGSS…
>PtC3H84
MAEHLASIFGTEKDRVNCPFYFKIGACRHGDRCSRLHNRPTISPTLLLSNMYQRPDMITPGVDAQGQPLDPHKIQEHFEEFYEDIFEELNKFGEIESLNVCDNLADHMIGNVYVLFKEEDQAAAALQALQGRFYSGRPIIADFSPVTDFREATCRQFEENNCNRGGYCNFMHVKLIGRDLRRKLFGRYRGYRVSRSRSRSVSPRKRERDYDRRERDYRDRDRDRDRDYRGNGRRNDKYDREGGRKRHGSTVREGSEERRARIEQWNREREEKQ
>PtC3H85
MAEHLASIFGTEKDRVNCPFYFKIGACRHGDRCSRLHTKPSVSPTLLLSNMYQRPDMITPGVDAQGNPIDPRRIQQHFEEFYEDLFEELRKYGEIESLNVCDNLADHMVGNVYVQFREEEHASNALKNLTGRFYAGRPIIVDFSPVTDFREATCRQYEENACNRGGYCNFMHLKRIGRELRRQLFGSYRRRRSHSRSRSPYRHRSHEEHSHSGRGSGRRYDDREHYYESRSRRHRSTSPGHRKGRSRSPGGRRKRSPVREGSEERRAKIAQWNREREQQEGTANNNVNADSSNNDNGQMQNGSGQEYQQHIPPQQGEYAY
>PtC3H86
MAEHLASIFGTEKDRVNCPFYFKIGACRHGDRCSRLHNRPTISPTLLLSNTYHRPDMITPGVDAQGQPLDPHKIQEHFEDFYEDIFEELSKFGEIENLNVCDNLADHMIGNVYVQFKEEDQAAAALQSLQGRFYSGRPIIADFSPVTDFREATCRQYEENNCNRGGYCNFMHVKLIGKDLRRKLFGRYRGYRVSRSRSRSVSPRRRDRDYDRRERDYRDRDRDYRGNGRRNDRDGGRKRHGSPRRSRSPVREGSEERRARIEQWNREREEKQ
>PtC3H87
MAEHLASIFGTEKDRVNCPFYFKIGACRHGDRCSRLHTKPTISPTLLLSNMYQRPDMLTPGVDPQAQSQSLDPRKIQDHFEDFYEDLFEELSKYGDIESLNICDNLADHMVGNVYVQFREEEHAANALRNLNGRFYAGRPIIVDFSPVTDFREATCRQYEENVCNRGGYCNFMHLKKISRELRRQLFGRNRRRRSRSRSHSPDRHRGHEERPHGGRGLNRREDDREHHNERGRRPRSRSPARRGGRSSPGGRRNRSPVRESSAERRAKIEKWNREKEQTDSGGRGDSRNPENDRDNSDFAENGGHYDDAQH
>PtC3H88
MSTPRILLCGDVLGRLNQLFKRVQSVNKSAGPFDALFCVGQFFPDSAEQLEEFTDYIEGGGGRSQIPLPTYFIGDYGVAAPKVLSTASRNSANLGFKMDGFKICDNLFWLRGSGKFTLHGLSVVYLSGRQSSNGQHFGTYSQDDVDALRALAEEPGVVDFGVTNRASASDIPAGFLDTTGSDSSVSELVAEIKPRYHFAGTKGVFYAREPYSNVDAVHVTRFFGLAMVGNKDKQKFIHAISPTPASTMSAAEISMKPPNTTLSPYTLVVDKTALEEVTKRSTASVSDSQYWRYDVSHKRHKSGSGEGNKLCFKFIYSGSCPRGEKCNFQHDMDAREQYLGGVCLDFLIKGKCERGPDCNFKHNLQNEGESHSRRRRGSENDNGNRSKECWFCLSSPNVE…
>PtC3H89
MAETPLFTFSPLRKSHLKSQTYRTLVRILSHPQLCQFVPPPPGNGGDGGPHVLGNQVCSRHVELCHESLLDKNGQERGFSDTQAVINEVENIMGIEEDENLVIDQTACGTGLQDRDLIQAQHLLIDELEHLMKGNVELVCHNNSGPVTKRNRNAAGDVVAVSNNQDEHFERHPVVIKECRGVGQLQLDEETLCQNNKISSEVSKPVDNCEESSLSRTNGLEVNNEMQQKEIQSDKSVCADATMGYPPEDGEIEEREVSGEFEVDDGSVDMFSEDAVAPQEKKVDEKQASEAIIDKNRLPINEKNEANKKHSWFSSSMAYTVENAKDRREVEAQQRFSSEMACKRKVVTYEDPILAEEGVWCKKQKKCHGVREQNDGSAAKDQKRDSRVKEQKKGNVAND…
>PtC3H90
MCSGTKRKPTHTGFNMENEFRKEDGVCYDFSGLLELSALNDLIGFKKAIEEEGHDVDMPGLWYGRRIGSKKMGFEERTPLMIAALFGSKDVLNYILETGHVDVNRGYGSDGATALHCAAAGGSSSAPEVARLLLDASADPNSVDANGNLPGDLIAPVVKSGSNSRRKTLEIMLKGGTSGEETCVLADQIADEMDGMEQQEVPMPRVSKDGSEKKEYPIDLTLPDIKNGMYGTDEFRMYTFKVKPCSRAYSHDWTECPFVHPGENARRRDPRKYHYSCVPCPEFRKGSCRQGDACEYAHGIFECWLHPAQYRTRLCKDETGCTRRVCFFAHKPEELRPLYASTGSAVPSPRSYSANGSIFDMSSISPLSLGSSSVLMPSTSTPPMTPSGSSSPMGGWTNQ…
>PtC3H91
MENEFQKQDGVCCDFSLLLELSASNDLTGFKRAIEVEGHDIDEPGLWYGRRIGSKKMGFEERTPLIIAALYGSKDVLNYILETGHVDVNRGYGSDGATALHCAAAGGSSSAHEVVRLLLDASADPNSVDANGNHPGDLIAPVVESGSNSTRKTLEIMLKGGSSGEESCVLAYQIVNEMDGLEQQEISTPRVSKDGHEKKEYPIDLTLPDIKNGIYGTDEFRMYTFKVKPCSRAYSHDWTECPFVHPGENARRRDPRKYHYSCVPCPEFRKGSCRQGDACEYAHGIFECWLHPAQYRTRLCKDETGCARRVCFFAHKPEELRPLYASTGSAVPSPRSYSANCSNLDMSSISPLSLGSPSVLIPSTSSPPTPSGSSSPIGGWTNHSNVVPPALQLPGSRLK…
