# Supplementary material for: Comprehensive analysis of CCCH zinc finger family in poplar (Populus trichocarpa)
Source: BMC Genomics. 2012 Jun 18;13:253. doi: 10.1186/1471-2164-13-253 (PMC3427045; doi:10.1186/1471-2164-13-253)
Supplement: Additional file 2 — The conserved motifs and related data of Populus,Arabidopsisand rice CCCH proteins. Conserved motifs were identified in Populus CCCH proteins using the two programs of MEME and SMART. The characteristics of Populus, Arabidopsis and rice CCCH motifs were summarized as well. [file 1471-2164-13-253-S2.xls]

## Sheet: MEME Motifs
Sequences and related data indentified from Populus CCCH proteins using MEME
Motif	Width(aa)	Sites	Log Likelihood Ratio(LLR)	Sequence	E-value
1	113	16	4791	DIKN[SGD]IY[SGA][TS]D[EH]FRM[YF]SFKV[RK][PR]CSRA[YR]SHDWTECPF[VA]HPGE[NK]ARRRDPR[KR][FY]HYS[CG]VPCP[ED]FRKG[ATG]CR[RK]GDMCE[YF]AHG[VI]FE[CS]WLHPA[QR]YRTRLCKD[GE]T[NG]CAR[RK]VCFFAH[TK]PE[EQ]LR	1.2E-1431
2	35	50	3359	[LYF]PERPG[EQ]P[ED]Cx[YF]Y[ML][KR]TGTCK[FY]G[AS]TC[KR][FY][HN]HP[KR][DP]Rxx	5.6E-975
3	104	12	2808	[QR][DK]G[SL][DC][IV][DK]E[AIV]G[LY]WYGR[RQ][IK]GSK[KQ]M[VG][FLN][ED][EQ]RTPLM[IV]AA[TL][YF]GSIDV[LI]K[YLV]I[LI][ES][LT][GS]KV[DN]VNRSCGSDK[SV]TALHCA[AV][SA]GG[SA]V[NS][AS]V[DG]VVKLLL[DA]A[GS]ADPNS[VA]DANG[NH][RK]P[GI]D[VL][IF]	4.8E-643
4	21	50	1828	K[LPC]CK[FY]FAKGxCx[FNY]G[DS][KR]C[KR]F[AS]H	6.2E-433
5	86	6	1420	SRQIYLTFPADSTFREEDVSNYFSI[YF]GPVQDVRIPYQQKRMFGFVTFV[FY][AP]ETVK[IL]ILAKGNPHFVCD[AS]RVLVKPYKEKGKVPD[KR]K[QH]	1.8e-300

## Sheet: Motifs 
Populus CCCH proteins and motifs by SMART online
Protein	Length(aa)	Motif1(ZnF_C3H1 )		Motif2(ANK)		Motif3(RRM)		Motif4(WD)		Motif5(KH)		Motif6(SWIB)		Motif7(Plus3)		Motif8(GYF)		Motif9(RING)		Motif10(PHD)		Motif11(G-patch)		Motif12(SAP)		Motif13(DEXDc)		Motif14(HELICc)		Motif15(AT-hook)
		Position	E-value	Position	E-value	Position	E-value	Position	E-value	Position	E-value	Position	E-value	Position	E-value	Position	E-value	Position	E-value	Position	E-value	Position	E-value	Position	E-value	Position	E-value	Position	E-value	Position	E-value
PtC3H1	383	120-146	5.38e-06
		155-178	1.35
PtC3H2	382	119-145	6.99e-05
		154-177	1.35
PtC3H3	450	49-76	8.73e-06
		91-118	0.00013
		138-163	0.0253
		285-312	3.49e-05
		331-358	3.86e-07
PtC3H4	446	49-76	2.88e-06
		91-118	1.52e-05
		138-163	0.0253
		286-313	1.34e-06
		332-359	1.54e-06
PtC3H5	531	157-183	4.07e-06			230-295	5.08e-16
PtC3H6	531	157-183	4.07e-06			229-297	5.08e-16
PtC3H7	259	204-230	2.94
PtC3H8	425	372-399	4.28
PtC3H9	573	519-545	0.902
PtC3H10	420	367-394	6.05
PtC3H11	2120	1886-1914	0.0179
		1915-1939	6.23
		1941-1966	0.00224
		1968-1994	0.851
		1995-2017	1.01
PtC3H12	2075	1841-1869	0.00632
		1870-1894	6.41
		1890-1921	0.00447
		1923-1949	8.08
		1950-1972	0.426
PtC3H13	669	69-95	0.000299
		97-123	0.0411
		125-149	0.0205
PtC3H14	278	74-100	0.000299
		102-128	0.0411
		130-154	0.0205
PtC3H15	377	90-116	0.00128
		162-189	0.0506
		256-283	2.45e-09
PtC3H16	390	92-118	0.00295
		164-191	0.0506
		248-275	2.45e-09
PtC3H17	313	237-264	7.96e-09
		275-302	6.99e-05
PtC3H18	338	262-289	1.27e-07
		300-327	6.99e-05
PtC3H19	295	95-121	0.00128			132-166	3.21
PtC3H20	266	173-200	1.68e-07
		211-238	9.36e-06
PtC3H21	432	3-028	3.6e-07
PtC3H22	742	32-59	0.00158
		64-87	0.044
		122-148	6.99e-05
PtC3H23	735	26-53	0.00158
		58-81	0.0411
		117-142	1.08e-05
PtC3H24	576	188-214	0.044			349-419	7.96e-09
PtC3H25	390	122-148	1.69e-05
		157-180	9.33
PtC3H26	371	88-114	0.000212
		170-207	1.39
PtC3H27	363	87-113	9.22e-05
		157-194	3.4
PtC3H28	360	88-114	9.88e-05
		158-195	2.27
PtC3H29	358	88-114	0.000212
		157-194	3.81
PtC3H30	511	98-117	2.17																			311-357	1.26e-14
PtC3H31	669	167-193	0.00147
PtC3H32	679	261-287	1.87e-05	76-106	0.000426
		296-319	31.3	111-143	0.0207
PtC3H33	612	261-287	0.00016	76-106	0.000978
		296-319	31.3	111-143	0.0103
PtC3H34	655	246-272	1.87e-05	61-91	0.00183
		281-304	31.3	96-128	0.0671
PtC3H35	710	286-312	3.55e-06	57-87	1.31-04
		321-344	2.03+01	92-124	0.000692
PtC3H36	735	299-325	3.55e-06	87-117	0.0385
		334-357	27.9	122-154	0.000228
PtC3H37	701	273-299	3.55e-06	59-89	0.0292
		308-331	27.9	94-126	0.000456
PtC3H38	728	314-340	9.36e-06	85-115	0.000199
		349-372	25.6	120-152	0.00681
PtC3H39	732	303-329	3.55e-06	87-117	0.0207
		338-361	27.9	122-154	9.93e-05
PtC3H40	1056	757-783	5.67e-05																							25-201	1.05e-20	284-387	8.24e-14
		785-811	0.267
PtC3H41	519	53-80	1.75e-05
		120-147	4.37e-06
		290-316	0.000198
		450-477	6.62e-06
PtC3H42	105	11-38	8.73e-06
PtC3H43	445	53-80	1.15e-05
		98-125	4.37e-06
		144-171	0.00014
		305-332	6.62e-06
		351-378	3.6e-07
PtC3H44	477	47-74	3.31e-06
		93-120	7.72e-07
		139-166	0.000122
		301-328	0.00257
		347-374	4.68e-06
PtC3H45	515	427-453	0.0024																					115-149	0.434
		454-479	0.0179
PtC3H46	464	81-106	1.63e-05															245-298	1.22e-08
		112-137	1.23e-05
		177-202	0.0253
		328-356	0.153
PtC3H47	384	003-27	0.00079															207-264	3.96e-08
		30-55	0.000908
		139-164	0.00195
		294-322	0.108
PtC3H48	285	35-62	0.319							161-231	1.82e-10
		94-119	0.00894
		251-277	6.72e-07
PtC3H49	474	154-181	0.000299
		206-233	5.02e-06
		252-279	8.27e-07
		332-359	3.36e-07
		414-441	8.27e-07
PtC3H50	532	169-196	0.000908
		221-248	7.09e-06
		267-294	2.18e-06
		345-372	1.02e-06
		427-454	5.46e-07
		479-506	1.9e-06
PtC3H51	858	159-185	0.000344
		218-244	0.00894
		284-308	0.0253
PtC3H52	860	160-186	6.52e-05
		222-246	0.0358
		286-310	0.00209
PtC3H53	264	56-82	4.14e-07
		99-125	0.00389
		161-186	1.75e-05
PtC3H54	384	82-108	2.34e-06
		145-172	0.000424
		231-258	1.8e-07
PtC3H55	341	79-105	2.34e-06
		142-169	0.000424
		228-255	2.38e-07
PtC3H56	437	006-31	0.568
PtC3H57	981	224-250	0.00147			489-556	8.08e-10
PtC3H58	986	215-241	0.000261			502-569	9.28e-10
						792-869	0.802
PtC3H59	350	132-156	0.00389			37-110	1.18e-25
PtC3H60	477	126-153	4.14e-07
		176-203	0.000184
		229-256	3.8e-06
		365-392	0.0236
		411-438	8.6e-05
PtC3H61	497	130-157	2.69e-06
		194-221	5.29e-05
		248-275	4.01e-05
		383-410	0.000344
		429-456	5.67e-05
PtC3H62	1524	1499-1524	1.7									361-433	0.00296	493-603	3.58e-46	832-887	4.93e-17			121-167	2.58e-07									91-103	0.727
PtC3H63	1112	1087-1112	5.55									182-243	0.000156	299-409	7.5e-49	632-687	4.36e-18
PtC3H64	1605	1580-1605	1.7									354-437	0.000246	490-600	2.47e-49	840-895	1.74e-17			125-171	2.76e-07
PtC3H65	557	501-527	0.31
PtC3H66	707	233-257	0.00195			362-432	1.11e-07
PtC3H67	636	188-212	0.0623			283-353	2.55e-07
PtC3H68	705	232-256	0.00195			361-431	5.54e-08
PtC3H69	734	224-248	0.0944			355-425	2.92e-07
PtC3H70	452	41-64	0.657					156-195	7.73e-06
		127-151	8.6e-05					235-272	1.6
								279-316	0.0091
								319-356	0.000284
								360-403	6.63
								406-443	3.2
PtC3H71	454	39-62	0.492					158-197	1.09e-05
		127-153	5.67e-05					237-274	1.49
								281-318	0.00424
								321-358	0.000163
								362-405	15.9
PtC3H72	384	120-146	6.99e-05
		155-178	9.33
PtC3H73	704	97-127	1.14
PtC3H74	304	38-65	1.47							177-247	2.28e-11
		106-133	0.00479
		270-296	2.92e-07
PtC3H75	315	38-65	1.47							188-258	3.51e-12
		101-128	0.00479
		281-307	2.92e-07
PtC3H76	335	9-36	0.451							143-213	3.35e-09
		74-101	0.0136
		236-262	6.72e-07
PtC3H77	284	34-61	0.319							160-230	1.82e-10
		93-118	0.00894
		250-276	6.72e-07
PtC3H78	674	238-262	0.0881			375-445	2.81e-09
PtC3H79	220	142-170	0.0623
PtC3H80	96	44-69	3.21
PtC3H81	675	284-310	0.022	70-100	0.0017
		319-342	19.2	105-137	0.00112
PtC3H82	628	285-311	0.00295	70-100	0.00258
		320-343	16.6	105-137	0.00391
PtC3H83	456	47-74	3.09e-06
		93-120	3.36e-07
		139-166	0.000122
		301-328	1e-05
		347-374	2.84e-05
PtC3H84	273	13-39	0.0059			45-142	0.0393
		148-174	0.00479
PtC3H85	320	13-39	0.0055			45-142	0.00447
		148-174	0.153
PtC3H86	272	13-39	0.0059			45-142	0.0253
		148-174	0.00726
PtC3H87	311	13-39	0.0055			45-144	4.61e-05
		150-176	0.348
PtC3H88	606	307-332	0.0506
		337-364	0.022
PtC3H89	928	483-508	0.00339
		511-537	0.0334
		539-563	0.164
PtC3H90	704	274-300	8.6e-05	75-105	0.00482
		309-332	26.4	110-142	0.00129
PtC3H91	703	259-285	8.6e-05	60-90	0.0119
		294-317	33.2	95-127	0.000301

## Sheet: Poplar CCCH Motif
Summary of Populus CCCH motif
Number of CCCH Motif	Protein	Motif Type
1	PtC3H5	C-X7-C-X5-C-X3-H
	PtC3H6	C-X7-C-X5-C-X3-H
	PtC3H7	C-X8-C-X5-C-X3-H
	PtC3H8	C-X8-C-X5-C-X3-H
	PtC3H9	C-X8-C-X5-C-X3-H
	PtC3H10	C-X8-C-X5-C-X3-H
	PtC3H19	C-X8-C-X5-C-X3-H
	PtC3H21	C-X7-C-X5-C-X3-H
	PtC3H24	C-X7-C-X5-C-X3-H
	PtC3H30	C-X7-C-X5-C-X3-H
	PtC3H31	C-X7-C-X5-C-X3-H
	PtC3H42	C-X8-C-X5-C-X3-H
	PtC3H56	C-X7-C-X4-C-X3-H
	PtC3H57	C-X8-C-X5-C-X3-H
	PtC3H58	C-X8-C-X5-C-X3-H
	PtC3H59	C-X7-C-X5-C-X3-H
	PtC3H62	C-X7-C-X5-C-X3-H
	PtC3H63	C-X8-C-X5-C-X3-H
	PtC3H64	C-X7-C-X5-C-X3-H
	PtC3H65	C-X8-C-X5-C-X3-H
	PtC3H66	C-X7-C-X5-C-X3-H
	PtC3H67	C-X7-C-X5-C-X3-H
	PtC3H68	C-X7-C-X5-C-X3-H
	PtC3H69	C-X7-C-X5-C-X3-H
	PtC3H73	C-X11-C-X5-C-X3-H
	PtC3H78	C-X7-C-X5-C-X3-H
	PtC3H79	C-X7-C-X5-C-X3-H
	PtC3H80	C-X7-C-X5-C-X3-H
2	PtC3H1	C-X7-C-X5-C-X3-H	C-X5-C-X4-C-X3-H
	PtC3H2	C-X7-C-X5-C-X3-H	C-X5-C-X4-C-X3-H
	PtC3H17	C-X8-C-X5-C-X3-H	C-X8-C-X5-C-X3-H
	PtC3H18	C-X8-C-X5-C-X3-H	C-X8-C-X5-C-X3-H
	PtC3H20	C-X8-C-X5-C-X3-H	C-X8-C-X5-C-X3-H
	PtC3H25	C-X7-C-X5-C-X3-H	C-X5-C-X4-C-X3-H
	PtC3H26	C-X7-C-X5-C-X3-H	C-X8-C-X6-C-X3-H
	PtC3H27	C-X7-C-X5-C-X3-H	C-X11-C-X6-C-X3-H
	PtC3H28	C-X7-C-X5-C-X3-H	C-X8-C-X6-C-X3-H
	PtC3H29	C-X7-C-X5-C-X3-H	C-X8-C-X6-C-X3-H
	PtC3H32	C-X7-C-X5-C-X3-H	C-X5-C-X4-C-X3-H
	PtC3H33	C-X7-C-X5-C-X3-H	C-X5-C-X4-C-X3-H
	PtC3H34	C-X7-C-X5-C-X3-H	C-X5-C-X4-C-X3-H
	PtC3H35	C-X7-C-X5-C-X3-H	C-X5-C-X4-C-X3-H
	PtC3H36	C-X7-C-X5-C-X3-H	C-X5-C-X4-C-X3-H
	PtC3H37	C-X7-C-X5-C-X3-H	C-X5-C-X4-C-X3-H
	PtC3H38	C-X7-C-X5-C-X3-H	C-X5-C-X4-C-X3-H
	PtC3H39	C-X7-C-X5-C-X3-H	C-X5-C-X4-C-X3-H
	PtC3H40	C-X7-C-X5-C-X3-H	C-X8-C-X5-C-X3-H
	PtC3H45	C-X7-C-X5-C-X3-H	C-X7-C-X5-C-X3-H
	PtC3H70	C-X7-C-X5-C-X3-H	C-X7-C-X4-C-X3-H
	PtC3H71	C-X7-C-X5-C-X3-H	C-X7-C-X4-C-X3-H
	PtC3H72	C-X7-C-X5-C-X3-H	C-X5-C-X4-C-X3-H
	PtC3H81	C-X7-C-X5-C-X3-H	C-X5-C-X4-C-X3-H
	PtC3H82	C-X7-C-X5-C-X3-H	C-X5-C-X4-C-X3-H
	PtC3H84	C-X7-C-X5-C-X3-H	C-X8-C-X5-C-X3-H
	PtC3H85	C-X7-C-X5-C-X3-H	C-X8-C-X5-C-X3-H
	PtC3H86	C-X7-C-X5-C-X3-H	C-X8-C-X5-C-X3-H
	PtC3H87	C-X7-C-X5-C-X3-H	C-X8-C-X5-C-X3-H
	PtC3H88	C-X8-C-X5-C-X3-H	C-X8-C-X5-C-X3-H
	PtC3H90	C-X7-C-X5-C-X3-H	C-X5-C-X4-C-X3-H
	PtC3H91	C-X7-C-X5-C-X3-H	C-X5-C-X4-C-X3-H
3	PtC3H13	C-X7-C-X5-C-X3-H	C-X7-C-X5-C-X3-H	C-X8-C-X4-C-X3-H
	PtC3H14	C-X7-C-X5-C-X3-H	C-X7-C-X5-C-X3-H	C-X8-C-X4-C-X3-H
	PtC3H15	C-X7-C-X5-C-X3-H	C-X8-C-X5-C-X3-H	C-X8-C-X5-C-X3-H
	PtC3H16	C-X7-C-X5-C-X3-H	C-X8-C-X5-C-X3-H	C-X8-C-X5-C-X3-H
	PtC3H22	C-X7-C-X5-C-X3-H	C-X7-C-X4-C-X3-H	C-X9-C-X5-C-X3-H
	PtC3H23	C-X7-C-X5-C-X3-H	C-X7-C-X4-C-X3-H	C-X9-C-X5-C-X3-H
	PtC3H48	C-X7-C-X5-C-X3-H	C-X8-C-X5-C-X3-H	C-X8-C-X5-C-X3-H
	PtC3H51	C-X7-C-X5-C-X3-H	C-X7-C-X5-C-X3-H	C-X7-C-X5-C-X3-H
	PtC3H52	C-X7-C-X5-C-X3-H	C-X7-C-X5-C-X3-H	C-X7-C-X5-C-X3-H
	PtC3H53	C-X7-C-X5-C-X3-H	C-X8-C-X5-C-X3-H	C-X8-C-X5-C-X3-H
	PtC3H54	C-X7-C-X5-C-X3-H	C-X8-C-X5-C-X3-H	C-X8-C-X5-C-X3-H
	PtC3H55	C-X7-C-X5-C-X3-H	C-X8-C-X5-C-X3-H	C-X8-C-X5-C-X3-H
	PtC3H74	C-X7-C-X5-C-X3-H	C-X8-C-X5-C-X3-H	C-X8-C-X5-C-X3-H
	PtC3H75	C-X7-C-X5-C-X3-H	C-X8-C-X5-C-X3-H	C-X8-C-X5-C-X3-H
	PtC3H76	C-X7-C-X5-C-X3-H	C-X8-C-X5-C-X3-H	C-X8-C-X5-C-X3-H
	PtC3H77	C-X7-C-X5-C-X3-H	C-X8-C-X5-C-X3-H	C-X8-C-X5-C-X3-H
	PtC3H89	C-X7-C-X5-C-X3-H	C-X7-C-X5-C-X3-H	C-X8-C-X5-C-X3-H
4	PtC3H41	C-X8-C-X5-C-X3-H	C-X8-C-X5-C-X3-H	C-X8-C-X5-C-X3-H	C-X8-C-X5-C-X3-H
	PtC3H46	C-X7-C-X5-C-X3-H	C-X7-C-X5-C-X3-H	C-X7-C-X5-C-X3-H	C-X9-C-X5-C-X3-H
	PtC3H47	C-X7-C-X5-C-X3-H	C-X7-C-X5-C-X3-H	C-X7-C-X5-C-X3-H	C-X9-C-X5-C-X3-H
5	PtC3H3	C-X8-C-X5-C-X3-H	C-X8-C-X5-C-X3-H	C-X8-C-X5-C-X3-H	C-X8-C-X5-C-X3-H	C-X8-C-X5-C-X3-H
	PtC3H4	C-X8-C-X5-C-X3-H	C-X8-C-X5-C-X3-H	C-X8-C-X5-C-X3-H	C-X8-C-X5-C-X3-H	C-X8-C-X5-C-X3-H
	PtC3H11	C-X7-C-X5-C-X3-H	C-X8-C-X5-C-X3-H	C-X7-C-X4-C-X3-H	C-X7-C-X4-C-X3-H	C-X8-C-X6-C-X3-H
	PtC3H12	C-X7-C-X5-C-X3-H	C-X8-C-X5-C-X3-H	C-X7-C-X4-C-X3-H	C-X7-C-X4-C-X3-H	C-X8-C-X6-C-X3-H
	PtC3H43	C-X8-C-X5-C-X3-H	C-X8-C-X5-C-X3-H	C-X8-C-X5-C-X3-H	C-X8-C-X5-C-X3-H	C-X8-C-X5-C-X3-H
	PtC3H44	C-X8-C-X5-C-X3-H	C-X8-C-X5-C-X3-H	C-X8-C-X5-C-X3-H	C-X8-C-X5-C-X3-H	C-X8-C-X5-C-X3-H
	PtC3H49	C-X8-C-X5-C-X3-H	C-X8-C-X5-C-X3-H	C-X8-C-X5-C-X3-H	C-X8-C-X5-C-X3-H	C-X8-C-X5-C-X3-H
	PtC3H60	C-X8-C-X5-C-X3-H	C-X8-C-X5-C-X3-H	C-X8-C-X5-C-X3-H	C-X8-C-X5-C-X3-H	C-X8-C-X5-C-X3-H
	PtC3H61	C-X8-C-X5-C-X3-H	C-X8-C-X5-C-X3-H	C-X8-C-X5-C-X3-H	C-X8-C-X5-C-X3-H	C-X8-C-X5-C-X3-H
	PtC3H83	C-X8-C-X5-C-X3-H	C-X8-C-X5-C-X3-H	C-X8-C-X5-C-X3-H	C-X8-C-X5-C-X3-H	C-X8-C-X5-C-X3-H
6	PtC3H50	C-X8-C-X5-C-X3-H	C-X8-C-X5-C-X3-H	C-X8-C-X5-C-X3-H	C-X8-C-X5-C-X3-H	C-X8-C-X5-C-X3-H	C-X8-C-X5-C-X3-H

## Sheet: Arabidopsis CCCH Motif
Summary of Arabidopsis CCCH motif
Number of CCCH Motif	Protein	Motif Type
1	AtC3H1	C-X8-C-X5-C-X3-H
	AtC3H3	C-X7-C-X5-C-X3-H
	AtC3H4	C-X7-C-X5-C-X3-H
	AtC3H6	C-X8-C-X5-C-X3-H
	AtC3H9	C-X8-C-X5-C-X3-H
	AtC3H16	C-X7-C-X5-C-X3-H
	AtC3H18	C-X7-C-X5-C-X3-H
	AtC3H19	C-X8-C-X5-C-X3-H
	AtC3H21	C-X7-C-X5-C-X3-H
	AtC3H22	C-X7-C-X5-C-X3-H
	AtC3H24	C-X8-C-X5-C-X3-H
	AtC3H25	C-X7-C-X5-C-X3-H
	AtC3H27	C-X7-C-X5-C-X3-H
	AtC3H38	C-X9-C-X5-C-X3-H
	AtC3H40	C-X8-C-X4-C-X3-H
	AtC3H41	C-X8-C-X5-C-X3-H
	AtC3H44	C-X7-C-X5-C-X3-H
	AtC3H45	C-X8-C-X5-C-X3-H
	AtC3H46	C-X7-C-X5-C-X3-H
	AtC3H50	C-X11-C-X5-C-X3-H
	AtC3H51	C-X8-C-X5-C-X3-H
	AtC3H53	C-X7-C-X5-C-X3-H
	AtC3H55	C-X7-C-X5-C-X3-H
	AtC3H59	C-X7-C-X5-C-X3-H
	AtC3H62	C-X7-C-X5-C-X3-H
	AtC3H68	C-X8-C-X5-C-X3-H
2	AtC3H2	C-X8-C-X5-C-X3-H	C-X5-C-X4-C-X3-H
	AtC3H5	C-X8-C-X5-C-X3-H	C-X10-C-X5-C-X3-H
	AtC3H8	C-X8-C-X5-C-X3-H	C-X7-C-X5-C-X3-H
	AtC3H10	C-X8-C-X5-C-X3-H	C-X4-C-X5-C-X3-H
	AtC3H13	C-X8-C-X5-C-X3-H	C-X8-C-X5-C-X3-H
	AtC3H14	C-X8-C-X5-C-X3-H	C-X8-C-X5-C-X3-H
	AtC3H15	C-X8-C-X5-C-X3-H	C-X8-C-X5-C-X3-H
	AtC3H20	C-X7-C-X5-C-X3-H	C-X5-C-X4-C-X3-H
	AtC3H23	C-X7-C-X5-C-X3-H	C-X5-C-X4-C-X3-H
	AtC3H28	C-X7-C-X6-C-X3-H	C-X8-C-X5-C-X3-H
	AtC3H29	C-X7-C-X5-C-X3-H	C-X5-C-X4-C-X3-H
	AtC3H30	C-X7-C-X5-C-X3-H	C-X5-C-X4-C-X3-H
	AtC3H31	C-X7-C-X5-C-X3-H	C-X8-C-X5-C-X3-H
	AtC3H36	C-X8-C-X5-C-X3-H	C-X7-C-X5-C-X3-H
	AtC3H42	C-X7-C-X5-C-X3-H	C-X7-C-X5-C-X3-H
	AtC3H47	C-X7-C-X5-C-X3-H	C-X5-C-X4-C-X3-H
	AtC3H48	C-X7-C-X5-C-X3-H	C-X7-C-X4-C-X3-H
	AtC3H49	C-X7-C-X5-C-X3-H	C-X5-C-X4-C-X3-H
	AtC3H52	C-X7-C-X5-C-X3-H	C-X8-C-X5-C-X3-H
	AtC3H54	C-X7-C-X5-C-X3-H	C-X5-C-X4-C-X3-H
	AtC3H56	C-X7-C-X5-C-X3-H	C-X5-C-X4-C-X3-H
	AtC3H60	C-X8-C-X5-C-X3-H	C-X7-C-X5-C-X3-H
	AtC3H61	C-X8-C-X5-C-X3-H	C-X5-C-X4-C-X3-H
	AtC3H63	C-X7-C-X5-C-X3-H	C-X7-C-X4-C-X3-H
	AtC3H64	C-X8-C-X5-C-X3-H	C-X8-C-X5-C-X3-H
	AtC3H66	C-X7-C-X5-C-X3-H	C-X5-C-X4-C-X3-H
3	AtC3H11	C-X7-C-X5-C-X3-H	C-X7-C-X5-C-X3-H	C-X8-C-X4-C-X3-H
	AtC3H12	C-X7-C-X5-C-X3-H	C-X8-C-X5-C-X3-H	C-X8-C-X5-C-X3-H
	AtC3H17	C-X7-C-X5-C-X3-H	C-X7-C-X4-C-X3-H	C-X9-C-X5-C-X3-H
	AtC3H39	C-X7-C-X5-C-X3-H	C-X8-C-X5-C-X3-H	C-X8-C-X5-C-X3-H
	AtC3H65	C-X7-C-X5-C-X3-H	C-X7-C-X5-C-X3-H	C-X8-C-X5-C-X3-H
4	AtC3H35	C-X7-C-X5-C-X3-H	C-X7-C-X5-C-X3-H	C-X7-C-X5-C-X3-H	C-X9-C-X5-C-X3-H
5	AtC3H7	C-X8-C-X6-C-X3-H	C-X7-C-X4-C-X3-H	C-X7-C-X4-C-X3-H	C-X7-C-X5-C-X3-H	C-X8-C-X5-C-X3-H
	AtC3H26	C-X8-C-X5-C-X3-H	C-X4-C-X5-C-X3-H	C-X8-C-X5-C-X3-H	C-X8-C-X5-C-X3-H	C-X8-C-X5-C-X3-H
	AtC3H32	C-X8-C-X5-C-X3-H	C-X8-C-X5-C-X3-H	C-X8-C-X5-C-X3-H	C-X8-C-X5-C-X3-H	C-X8-C-X5-C-X3-H
	AtC3H33	C-X8-C-X5-C-X3-H	C-X8-C-X5-C-X3-H	C-X8-C-X5-C-X3-H	C-X8-C-X5-C-X3-H	C-X8-C-X5-C-X3-H
	AtC3H34	C-X8-C-X5-C-X3-H	C-X8-C-X5-C-X3-H	C-X8-C-X5-C-X3-H	C-X8-C-X5-C-X3-H	C-X8-C-X5-C-X3-H
	AtC3H43	C-X8-C-X5-C-X3-H	C-X8-C-X5-C-X3-H	C-X8-C-X5-C-X3-H	C-X8-C-X5-C-X3-H	C-X8-C-X5-C-X3-H
	AtC3H57	C-X8-C-X5-C-X3-H	C-X8-C-X5-C-X3-H	C-X8-C-X5-C-X3-H	C-X8-C-X5-C-X3-H	C-X8-C-X5-C-X3-H
	AtC3H58	C-X8-C-X5-C-X3-H	C-X8-C-X5-C-X3-H	C-X8-C-X5-C-X3-H	C-X8-C-X5-C-X3-H	C-X8-C-X5-C-X3-H
	AtC3H67	C-X8-C-X5-C-X3-H	C-X8-C-X5-C-X3-H	C-X8-C-X5-C-X3-H	C-X8-C-X5-C-X3-H	C-X8-C-X5-C-X3-H
6	AtC3H37	C-X8-C-X5-C-X3-H	C-X8-C-X5-C-X3-H	C-X8-C-X5-C-X3-H	C-X8-C-X5-C-X3-H	C-X8-C-X5-C-X3-H	C-X8-C-X5-C-X3-H

## Sheet: Rice CCCH Motif
Summary of Arabidopsis CCCH motif
Number of CCCH Motif	Protein	Motif Type
1	OsC3H3	C-X8-C-X5-C-X3-H
	OsC3H13	C-X7-C-X4-C-X3-H
	OsC3H15	C-X8-C-X5-C-X3-H
	OsC3H18	C-X7-C-X5-C-X3-H
	OsC3H20	C-X7-C-X5-C-X3-H
	OsC3H22	C-X7-C-X5-C-X3-H
	OsC3H23	C-X7-C-X5-C-X3-H
	OsC3H25	C-X7-C-X5-C-X3-H
	OsC3H26	C-X11-C-X5-C-X3-H
	OsC3H27	C-X8-C-X5-C-X3-H
	OsC3H29	C-X7-C-X5-C-X3-H
	OsC3H30	C-X8-C-X5-C-X3-H
	OsC3H36	C-X7-C-X5-C-X3-H
	OsC3H40	C-X7-C-X5-C-X3-H
	OsC3H46	C-X7-C-X5-C-X3-H
	OsC3H49	C-X7-C-X5-C-X3-H
	OsC3H51	C-X8-C-X5-C-X3-H
	OsC3H52	C-X5-C-X4-C-X3-H
	OsC3H53	C-X7-C-X5-C-X3-H
	OsC3H54	C-X7-C-X5-C-X3-H
	OsC3H58	C-X7-C-X5-C-X3-H
	OsC3H61	C-X8-C-X5-C-X3-H
	OsC3H62	C-X8-C-X5-C-X3-H
	OsC3H64	C-X8-C-X5-C-X3-H
2	OsC3H1	C-X8-C-X5-C-X3-H	C-X8-C-X5-C-X3-H
	OsC3H2	C-X7-C-X5-C-X3-H	C-X5-C-X4-C-X3-H
	OsC3H4	C-X7-C-X5-C-X3-H	C-X8-C-X5-C-X3-H
	OsC3H9	C-X8-C-X5-C-X3-H	C-X8-C-X5-C-X3-H
	OsC3H10	C-X10-C-X5-C-X3-H	C-X5-C-X4-C-X3-H
	OsC3H11	C-X7-C-X5-C-X3-H	C-X10-C-X6-C-X3-H
	OsC3H16	C-X8-C-X5-C-X3-H	C-X10-C-X5-C-X3-H
	OsC3H17	C-X7-C-X5-C-X3-H	C-X7-C-X4-C-X3-H
	OsC3H21	C-X7-C-X5-C-X3-H	C-X8-C-X5-C-X3-H
	OsC3H24	C-X7-C-X5-C-X3-H	C-X5-C-X4-C-X3-H
	OsC3H33	C-X8-C-X5-C-X3-H	C-X5-C-X4-C-X3-H
	OsC3H35	C-X7-C-X5-C-X3-H	C-X5-C-X4-C-X3-H
	OsC3H37	C-X10-C-X5-C-X3-H	C-X5-C-X4-C-X3-H
	OsC3H38	C-X7-C-X5-C-X3-H	C-X8-C-X5-C-X3-H
	OsC3H39	C-X8-C-X5-C-X3-H	C-X8-C-X5-C-X3-H
	OsC3H47	C-X7-C-X5-C-X3-H	C-X9-C-X5-C-X3-H
	OsC3H50	C-X8-C-X5-C-X3-H	C-X5-C-X4-C-X3-H
	OsC3H57	C-X8-C-X5-C-X3-H	C-X8-C-X5-C-X3-H
	OsC3H59	C-X8-C-X5-C-X3-H	C-X8-C-X5-C-X3-H
	OsC3H60	C-X7-C-X5-C-X3-H	C-X8-C-X5-C-X3-H
	OsC3H67	C-X8-C-X5-C-X3-H	C-X5-C-X4-C-X3-H
3	OsC3H7	C-X7-C-X5-C-X3-H	C-X7-C-X5-C-X3-H	C-X8-C-X5-C-X3-H
	OsC3H14	C-X8-C-X5-C-X3-H	C-X8-C-X5-C-X3-H	C-X7-C-X5-C-X3-H
	OsC3H19	C-X7-C-X5-C-X3-H	C-X7-C-X4-C-X3-H	C-X9-C-X5-C-X3-H
	OsC3H31	C-X8-C-X5-C-X3-H	C-X8-C-X5-C-X3-H	C-X7-C-X5-C-X3-H
	OsC3H32	C-X7-C-X5-C-X3-H	C-X7-C-X4-C-X3-H	C-X9-C-X5-C-X3-H
	OsC3H34	C-X7-C-X5-C-X3-H	C-X7-C-X4-C-X3-H	C-X9-C-X5-C-X3-H
	OsC3H42	C-X8-C-X5-C-X3-H	C-X8-C-X5-C-X3-H	C-X8-C-X5-C-X3-H
	OsC3H43	C-X8-C-X5-C-X3-H	C-X8-C-X5-C-X3-H	C-X8-C-X5-C-X3-H
	OsC3H44	C-X7-C-X5-C-X3-H	C-X7-C-X5-C-X3-H	C-X8-C-X5-C-X3-H
	OsC3H45	C-X7-C-X5-C-X3-H	C-X7-C-X5-C-X3-H	C-X8-C-X4-C-X3-H
	OsC3H48	C-X9-C-X5-C-X3-H	C-X8-C-X5-C-X3-H	C-X8-C-X5-C-X3-H
	OsC3H55	C-X7-C-X5-C-X3-H	C-X7-C-X5-C-X3-H	C-X7-C-X5-C-X3-H
	OsC3H56	C-X7-C-X5-C-X3-H	C-X8-C-X5-C-X3-H	C-X8-C-X5-C-X3-H
4	OsC3H41	C-X7-C-X5-C-X3-H	C-X7-C-X5-C-X3-H	C-X7-C-X5-C-X3-H	C-X9-C-X5-C-X3-H
5	OsC3H5	C-X8-C-X5-C-X3-H	C-X8-C-X5-C-X3-H	C-X8-C-X5-C-X3-H	C-X8-C-X5-C-X3-H	C-X8-C-X5-C-X3-H
	OsC3H6	C-X8-C-X5-C-X3-H	C-X8-C-X5-C-X3-H	C-X8-C-X5-C-X3-H	C-X8-C-X5-C-X3-H	C-X8-C-X5-C-X3-H
	OsC3H12	C-X8-C-X5-C-X3-H	C-X8-C-X5-C-X3-H	C-X8-C-X5-C-X3-H	C-X8-C-X5-C-X3-H	C-X8-C-X5-C-X3-H
	OsC3H63	C-X8-C-X5-C-X3-H	C-X8-C-X5-C-X3-H	C-X8-C-X5-C-X3-H	C-X8-C-X5-C-X3-H	C-X8-C-X5-C-X3-H
	OsC3H65	C-X8-C-X5-C-X3-H	C-X8-C-X5-C-X3-H	C-X8-C-X5-C-X3-H	C-X8-C-X5-C-X3-H	C-X8-C-X5-C-X3-H
	OsC3H66	C-X8-C-X5-C-X3-H	C-X8-C-X5-C-X3-H	C-X8-C-X5-C-X3-H	C-X8-C-X5-C-X3-H	C-X8-C-X5-C-X3-H
6	OsC3H8	C-X8-C-X5-C-X3-H	C-X8-C-X5-C-X3-H	C-X8-C-X5-C-X3-H	C-X8-C-X5-C-X3-H	C-X8-C-X5-C-X3-H	C-X8-C-X5-C-X3-H
	OsC3H28	C-X7-C-X6-C-X3-H	C-X7-C-X5-C-X3-H	C-X7-C-X6-C-X3-H	C-X7-C-X4-C-X3-H	C-X7-C-X4-C-X3-H	C-X7-C-X4-C-X3-H
