# Supplementary material for: Comprehensive analysis of CCCH zinc finger family in poplar (Populus trichocarpa)
Source: BMC Genomics. 2012 Jun 18;13:253. doi: 10.1186/1471-2164-13-253 (PMC3427045; doi:10.1186/1471-2164-13-253)
Supplement: Additional file 4 — The putative NES sequences in Populus CCCH proteins. These sequences were detected by regular expression consensus [LV]-x (2, 3)-[LIVFM]-x (2, 3)-L-x- [LIMTKD] according to the previous method [8]. [file 1471-2164-13-253-S4.xls]

## Sheet: Poplar
The putative NES sequences in Populus CCCH proteins
No.	Protein	Start(bp)	Stop	Length(bp)	Sequence
1	PtC3H2	27	37	10	LEILPGKLLT
2	PtC3H3	192	201	9	LPYVGGLPT
		372	382	10	LSMMDSSLVT
3	PtC3H4	192	201	9	LPYVGGLPT
		373	383	10	LSIMDSSLIT
4	PtC3H5	79	88	9	VCQVCLLDL
5	PtC3H6	79	88	9	VCQVCLLDL
6	PtC3H9	70	81	11	VGGQVQDHLQK
		202	213	11	LPSDLTEPLKT
7	PtC3H11	1028	1038	10	VVSDMDSLCT
		1029	1038	9	VSDMDSLCT
		1207	1218	11	LVEIVPETLSD
		1208	1218	10	VEIVPETLSD
		1224	1235	11	LPDVMGTSLSK
		1442	1452	10	LADPLNVLRT
		1488	1498	10	LAEHLHSLCT
		2101	2111	10	LNLQLGDLDK
		2105	2114	9	LGDLDKLIK
8	PtC3H12	118	128	10	LPWVSHQLYD
		434	444	10	LNSSMHKLNK
		1033	1043	10	VVSDMDFLCT
		1034	1043	9	VSDMDFLCT
		1210	1221	11	LMAFVPETLSD
		1227	1238	11	LPDVLDTSLSK
		1491	1501	10	LAEHLHSLST
		2060	2069	9	LGDLDELIK
9	PtC3H17	102	112	10	LQTLTNELEL
10	PtC3H18	106	116	10	LQTLTNELEL
11	PtC3H20	45	56	11	LSVLIQASLHK
		134	144	10	VTRAITRLRT
12	PtC3H21	234	243	9	VSSFGQLGT
13	PtC3H24	246	256	10	LELELTELLK
		260	270	10	VPVSIASLPM
14	PtC3H25	354	365	11	LRAKIYAKLSK
15	PtC3H26	213	223	10	LKSQMKALLD
		350	360	10	LNELEASLSK
16	PtC3H27	340	350	10	LNELEASLSK
17	PtC3H28	201	211	10	LKSQMKALLD
18	PtC3H29	200	210	10	LKSQMKALLD
		337	347	10	LNELEASLSK
19	PtC3H30	205	215	10	VGSSIWALSD
		450	460	10	LRIRVEKLED
20	PtC3H31	587	598	11	VLRHFRSALID
		588	598	10	LRHFRSALID
		595	605	10	LIDFVKDLLK
		621	632	11	VKKTVEKVLST
21	PtC3H32	128	137	9	VGIVKLLLD
		187	196	9	LIIMPQLAK
		411	421	10	LNLEMELLGL
		629	638	9	VSWVNSLVK
22	PtC3H33	128	137	9	VGVVKLLLD
		411	421	10	LDLEMELLGL
		562	571	9	VSWVNSLVK
23	PtC3H34	113	122	9	VGIVKLLLD
		172	181	9	LVIMPQLAK
		384	394	10	LNLEIELLGL
		544	554	10	VSTMPSILPD
		605	614	9	VSWVNSLVK
24	PtC3H35	108	117	9	VVDVVKLLL
		370	380	10	VMDMAAALSL
		647	656	9	LSWVQSLVK
25	PtC3H36	165	175	10	VIVVPPKLQD
		172	182	10	LQDVRLVLKD
		667	676	9	LSWVQSLVK
		718	728	10	VGSWVEPLQI
26	PtC3H37	75	85	10	VIKVILSLSD
		400	410	10	LQPNVPALHL
		684	694	10	VGSWVEQLHI
27	PtC3H38	398	408	10	VMDMAAALSL
		668	677	9	LSWVQSLVK
28	PtC3H39	103	113	10	VIKVILSLSD
		165	175	10	VINVPPKLQD
		664	673	9	LSWVQSLVK
		715	725	10	VGSWVELLQI
29	PtC3H40	65	76	11	LEENIKPILCT
		157	168	11	VLVCVKQFLLK
		158	168	10	LVCVKQFLLK
		219	229	10	LEQVTELLGT
		254	264	10	VHRLIFDLIL
		395	406	11	VTKSFFNKLED
		575	584	9	LERLKHLLK
		715	725	10	LAYFIDILII
		939	949	10	VQNFFEYLAI
		955	965	10	LYEVQVILVM
30	PtC3H41	495	506	11	LRPCFYQNLSL
31	PtC3H42	8	19	11	LDHNMGEPLCI
32	PtC3H43	136	146	10	LNILGYPLRL
33	PtC3H44	28	38	10	LEEGVWQLGL
34	PtC3H45	90	101	11	VQKIIQDSLRL
		98	109	11	LRLGFDFLLCD
		251	260	9	LPPLHPLLI
35	PtC3H46	436	446	10	LSPFDMALLL
36	PtC3H47	350	360	10	LSDFLGGLQI
37	PtC3H51	783	793	10	LVEFVKDLLK
		784	793	9	VEFVKDLLK
38	PtC3H52	582	592	10	VNAPLVNLGI
		785	795	10	LVEFVKDLLK
		786	795	9	VEFVKDLLK
39	PtC3H53	18	28	10	VSNIGDPLRK
40	PtC3H57	212	223	11	LRPAVNSSLNM
		635	645	10	LEQLKEELRK
41	PtC3H58	203	214	11	LRPAVTSSLNM
		528	538	10	VIDIYIPLNT
		656	666	10	LEQLKEELRK
42	PtC3H60	48	59	11	LHQELQNQLDL
		211	222	11	VKIPMSPALEL
		219	229	10	LELNFLGLPI
43	PtC3H61	50	61	11	LHQELQNQLDL
		60	70	10	LREEFKELND
		230	241	11	LKTPMPSILEL
		238	248	10	LELNFLGLPI
44	PtC3H62	252	262	10	LSLTVDELIK
		415	424	9	VGHFEMLKL
		496	505	9	VHNISLLYL
		504	515	11	LKRSLMENLMD
		597	608	11	LSQSIKCGLIK
		653	663	10	LRECVEKLEI
		911	921	10	LALQLLELSK
		1241	1251	10	LTVVSEALLL
45	PtC3H63	225	234	9	VGHFEMLKL
		459	469	10	LRECVEKLQL
		463	472	9	VEKLQLLKT
46	PtC3H64	256	266	10	LSLTIDELTK
		419	428	9	VGHFEMLKL
		493	502	9	VHNISLLYL
		501	512	11	LKRSLMENLMD
		594	605	11	LRQSIKCGLIK
		652	662	10	LLECVEKLEL
		653	662	9	LECVEKLEL
		817	828	11	VSLNLPPPLSI
		990	1000	10	LALQLLELSK
		1353	1363	10	LTAVNESLRI
47	PtC3H65	33	44	11	VGGQVRDLLQK
		451	460	9	VNYIKNLIK
48	PtC3H66	99	110	11	LGFNIPPSLTI
		163	173	10	LQDQLSFLND
		606	617	11	LQESLEHNLPD
49	PtC3H67	226	236	10	LYEFEQCLQI
		429	438	9	LLNLQLLDL
		566	577	11	LHENLEHILPD
50	PtC3H68	98	109	11	LGFNIPPSLAI
		162	172	10	LQDQLSFLND
		605	616	11	LQESLEHNLPD
51	PtC3H69	168	178	10	LQERFSFLND
		501	510	9	LLNLQLLDL
		604	615	11	LNENLEHILPD
		717	726	9	LQLLLSLYL
52	PtC3H70	320	329	9	LQCIQTLTD
53	PtC3H71	322	331	9	LQCVQTLKD
54	PtC3H72	205	216	11	VMHPLDSYLTK
		263	273	10	LLASMRGLQL
		264	273	9	LASMRGLQL
		348	359	11	LRAKIYAKLSK
55	PtC3H73	183	194	11	LNKDVQKLLWK
		346	356	10	LIDFRGKLYL
56	PtC3H76	278	288	10	LVLAVQCLLM
		279	288	9	VLAVQCLLM
57	PtC3H81	84	94	10	VDIVKLILSL
		158	168	10	LKIALEELLK
		618	628	10	VSWVHSMLKD
		661	671	10	LQAWLDGLQL
58	PtC3H83	28	38	10	LEEGVWQLEI
59	PtC3H88	12	22	10	VLGRLNQLFK
		13	22	9	LGRLNQLFK
		219	228	9	VTRFFGLAM
		446	456	10	LVKFQNSLKL
60	PtC3H89	6	15	9	LFTFSPLRK
		124	134	10	LIDELEHLMK
61	PtC3H90	26	37	11	VCYDFSGLLEL
		33	42	9	LLELSALND
		497	506	9	LPQLQGLSL
		650	659	9	VSWVQSLVK
		688	698	10	LPAWVEQLYI
62	PtC3H91	11	22	11	VCCDFSLLLEL
		481	490	9	LPQMQGLSL
		637	646	9	VSWVQSLVK
		672	682	10	LPAWVEQLYM
