# Supplementary material for: Comprehensive analysis of CCCH zinc finger family in poplar (Populus trichocarpa)
Source: BMC Genomics. 2012 Jun 18;13:253. doi: 10.1186/1471-2164-13-253 (PMC3427045; doi:10.1186/1471-2164-13-253)
Supplement: Additional file 5 — The probes and microarray data of PopulusCCCH genes. Microarray data corresponds to expression analysis showed in Figure 6 and Figure 8. [file 1471-2164-13-253-S5.xls]

## Sheet: CCCH genes probes
Location and Probes of Populus CCCH genes
Gene symbol	Gene locus	LG	Probe Set
PtC3H1	POPTR_0007s01080.1	LG_VII:590805-593226	PtpAffx.89247.1.A1_at
PtC3H2	POPTR_0017s04510.1	LG_XVIII:3469322-3471873	PtpAffx.222332.1.S1_s_at
PtC3H3	POPTR_0002s21790.1	LG_II:18392639-18398399	PtpAffx.137572.1.S1_at
PtC3H4	POPTR_0014s15770.1	LG_XIV:11833551-11839720	PtpAffx.12389.1.A1_x_at
PtC3H5	POPTR_0009s04610.1	LG_IX:4921107-4925574	PtpAffx.23392.2.S1_a_at
PtC3H6	POPTR_0009s04630.1	LG_IX:4928832-4933626	PtpAffx.23392.3.A1_at
PtC3H7	POPTR_0004s23730.1	LG_IV:22350107-22354232	PtpAffx.223275.1.S1_at
PtC3H8	POPTR_0002s02670.1	LG_II:1576913-1579556	PtpAffx.80570.1.S1_a_at
PtC3H9	POPTR_0005s11800.1	LG_V:8585658-8589261	No probe set
PtC3H10	POPTR_0005s25760.1	LG_V:23961307-23964113	PtpAffx.35803.1.A1_at
PtC3H11	POPTR_0002s07810.1	LG_II:5351853-5362459	PtpAffx.201842.1.S1_at
PtC3H12	POPTR_0005s20550.1	LG_V:19605513-19616574	PtpAffx.205559.1.S1_at
PtC3H13	POPTR_0001s36810.1	LG_I:35555812-35559334	No probe set
PtC3H14	POPTR_0011s09220.1	LG_XI:11414053-11416242	PtpAffx.17582.1.A1_at
PtC3H15	POPTR_0001s02330.1	LG_I:1761550-1766007	PtpAffx.95936.1.S1_at
PtC3H16	POPTR_0003s09240.1	LG_III:10553678-10558430	PtpAffx.203092.1.S1_at
PtC3H17	POPTR_0004s09410.1	LG_IV:7968869-7970257	PtpAffx.12332.1.A1_at
PtC3H18	POPTR_0005s15100.1	LG_V:11910091-11913480	PtpAffx.77074.1.A1_at
PtC3H19	POPTR_0005s19930.1	LG_V:18916052-18920631	PtpAffx.205531.1.S1_s_at
PtC3H20	POPTR_0010s12860.1	LG_X:12817008-12820477	No probe set
PtC3H21	POPTR_0006s08100.1	LG_VI:5891023-5896514	PtpAffx.136066.1.A1_at
PtC3H22	POPTR_0008s14320.1	LG_VIII:9490034-9494588	PtpAffx.6581.11.S1_at
PtC3H23	POPTR_0010s10850.1	LG_X:11251580-11256377	PtpAffx.118907.1.S1_at
PtC3H24	POPTR_0014s16340.1	LG_XIV:12445297-12451772	PtpAffx.16090.2.S1_a_at
PtC3H25	POPTR_0006s25080.1	LG_VI:23531263-23533945	No probe set
PtC3H26	POPTR_0006s13510.1	LG_VI:10728114-10732727	PtpAffx.51120.1.S1_at
PtC3H27	POPTR_0008s04540.1	LG_VIII:2588415-2593550	PtpAffx.207661.1.S1_s_at
PtC3H28	POPTR_0016s08500.1	LG_XVI:6310365-6315020	No probe set
PtC3H29	POPTR_0308s00200.1	scaffold_28:1320146-1323355	No probe set
PtC3H30	POPTR_0018s02840.1	LG_XVIII:2499939-2504893	PtpAffx.214255.1.S1_at
PtC3H31	POPTR_0011s05550.1	LG_XI:5496009-5499521	PtpAffx.215522.1.S1_at
PtC3H32	POPTR_0008s06940.1	LG_VIII:4192738-4196983	PtpAffx.570.1.S1_at
PtC3H33	POPTR_0010s19520.1	LG_X:17399476-17403703	PtpAffx.79403.1.S1_at
PtC3H34	POPTR_0012s12760.1	LG_XII:13186699-13190669	No probe set
PtC3H35	POPTR_0001s27370.1	LG_I:26264617-26268945	PtpAffx.507.1.S1_at
PtC3H36	POPTR_0006s05240.1	LG_VI:3706349-3711444	No probe set
PtC3H37	POPTR_0006s05250.1	LG_VI:3716886-3722075	PtpAffx.32859.1.S1_at
PtC3H38	POPTR_0009s06580.1	LG_IX:6332117-6336897	PtpAffx.204840.1.S1_at
PtC3H39	POPTR_0016s05410.1	LG_XVI:3342830-3348824	PtpAffx.213327.1.S1_s_at
PtC3H40	POPTR_0017s06030.1	LG_XVII:4674327-4683498	PtpAffx.222254.1.S1_at
PtC3H41	POPTR_0013s08490.1	LG_XIII:7664571-7671961	No probe set
PtC3H42	POPTR_0013s08500.1	LG_XIII:7681821-7683745	No probe set
PtC3H43	POPTR_0019s08030.1	LG_XIX:9348032-9355208	PtpAffx.30107.1.S1_at
PtC3H44	POPTR_0008s22730.1	LG_XVIII:17512599-17515463	PtpAffx.148750.1.S1_at
PtC3H45	POPTR_0003s06730.1	LG_III:8282736-8286631	No probe set
PtC3H46	POPTR_0004s14200.1	LG_IV:14683572-14687639	PtpAffx.38121.1.A1_at
PtC3H47	POPTR_0009s06730.1	LG_IX:6443568-6448750	PtpAffx.1454.1.S1_a_at
PtC3H48	POPTR_0016s04690.1	LG_XVI:2792204-2796959	PtpAffx.158194.1.A1_at
PtC3H49	POPTR_0008s07980.1	LG_XVIII:4924192-4931032	Ptp.4402.2.S1_at
PtC3H50	POPTR_0010s18390.1	LG_XV:16634788-16642711	Ptp.1072.1.A1_s_at
PtC3H51	POPTR_0005s06240.1	LG_V:4099445-4103879	PtpAffx.205110.1.S1_at
PtC3H52	POPTR_0007s03970.1	LG_VII:2365325-2370047	No probe set
PtC3H53	POPTR_0003s06010.1	LG_III:7380481-7383900	PtpAffx.202905.1.S1_at
PtC3H54	POPTR_0004s17670.1	LG_IV:17774588-17778232	PtpAffx.147253.1.A1_at
PtC3H55	POPTR_0009s13310.1	LG_IX:10636187-10640008	No probe set
PtC3H56	POPTR_0007s02620.1	LG_VII:1537328-1545064	PtpAffx.25152.1.S1_at
PtC3H57	POPTR_0001s34600.1	LG_I:32805416-32811334	PtpAffx.200934.1.S1_at
PtC3H58	POPTR_0017s10830.1	LG_XVII:10368202-10373751	PtpAffx.213873.1.S1_at
PtC3H59	POPTR_0009s04950.1	LG_IX:5167432-5171397	PtpAffx.92337.1.S1_at
PtC3H60	POPTR_0012s09400.1	LG_XII:10438469-10444575	PtpAffx.42789.1.S1_at
PtC3H61	POPTR_0015s10050.1	LG_XV:11096647-11101918	PtpAffx.146120.1.S1_at
PtC3H62	POPTR_0005s11920.1	LG_V:8696591-8707077	PtpAffx.221978.1.S1_at
PtC3H63	POPTR_0004s16880.1	LG_IV:17247202-17256438	PtpAffx.204250.1.S1_at
PtC3H64	POPTR_0007s13760.1	LG_VII:13802815-13812996	No probe set
PtC3H65	POPTR_0007s13990.1	LG_VII:13949167-13952982	PtpAffx.207410.1.S1_at
PtC3H66	POPTR_0001s05760.1	LG_I:4509523-4515112	PtpAffx.6610.1.A1_at
PtC3H67	POPTR_0001s26250.1	LG_I:25303036-25306808	PtpAffx.200713.1.S1_at
PtC3H68	POPTR_0003s20310.1	LG_III:18817030-18823057	Ptp.2617.1.S1_at
PtC3H69	POPTR_0009s05520.1	LG_IX:5616320-5620251	No probe set
PtC3H70	POPTR_0012s13800.1	LG_XII:13793717-13798897	PtpAffx.60096.1.S1_at
PtC3H71	POPTR_0015s13760.1	LG_XV:13558101-13563523	Ptp.815.1.A1_at
PtC3H72	POPTR_0018s04720.1	LG_XVIII:4066554-4069120	PtpAffx.3096.2.S1_a_at
PtC3H73	POPTR_0009s12840.1	LG_IX:10405018-10409736	Ptp.8031.1.A1_at
PtC3H74	POPTR_0001s05070.1	LG_I:3898203-3900230	PtpAffx.158256.1.A1_at
PtC3H75	POPTR_0003s21780.1	LG_III:19812688-19814843	Ptp.2774.1.S1_at
PtC3H76	POPTR_0006s20620.1	LG_VI:19650750-19654990	No probe set
PtC3H77	POPTR_0016s04590.1	LG_XVI:2696486-2700864	No probe set
PtC3H78	POPTR_0001s26240.1	LG_I:25291328-25296325	PtpAffx.131319.1.A1_s_at
PtC3H79	POPTR_0001s28300.1	LG_I:27071301-27072963	No probe set
PtC3H80	POPTR_0007s12500.1	LG_VII:12796443-12797753	No probe set
PtC3H81	POPTR_0001s26560.1	LG_I:25541671-25544653	PtpAffx.200825.1.S1_at
PtC3H82	POPTR_0009s05810.1	LG_IX:5805067-5807953	PtpAffx.204874.1.S1_at
PtC3H83	POPTR_0010s02320.1	LG_X:2663832-2667142	PtpAffx.208556.1.S1_at
PtC3H84	POPTR_0002s00480.1	LG_II:182002-186655	PtpAffx.4454.3.S1_at
PtC3H85	POPTR_0004s20030.1	LG_IV:19673371-19677071	PtpAffx.117893.1.S1_at
PtC3H86	POPTR_0005s27940.1	LG_V:25381870-25384211	PtpAffx.136105.1.A1_at
PtC3H87	POPTR_0006s11790.1	LG_VI:8964358-8968071	Ptp.7176.1.S1_a_at
PtC3H88	POPTR_0006s15670.1	LG_VI:13139060-13144293	PtpAffx.56704.1.A1_at
PtC3H89	POPTR_0006s15080.1	LG_VI:12527094-12534427	PtpAffx.206383.1.S1_at
PtC3H90	POPTR_0001s25960.1	LG_I:25048481-25052792	PtpAffx.49926.1.A1_at
PtC3H91	POPTR_0009s05150.1	LG_IX:5309746-5314066	PtpAffx.139845.1.S1_at

## Sheet: Data for tissues
Poplus Microarray data from GSE13990, GSE13043
Gene	RT	ML	YL	FC	MC	XL	IN2	IN3	IN4	IN5	IN9
PtC3H1	26.39	4.61	38.36	28.9	86.9	187.13	147.85	169.4	177.5	211.65	130.35
PtC3H2	56.36	23.29	259.36	73.23	203.63	119.03	226.25	113.75	192.98	121.5	150.7
PtC3H3	150.7	15.91	46.66	31.8	71.7	28.83	1240.5	1019.45	1079	837.1	815
PtC3H4	300.06	87.06	473.26	152.03	233.93	299.06	516.35	548.85	441.45	556.8	453.95
PtC3H5	2758.23	223.36	2209.33	1510.16	1874.66	1271.3	2330	2277	2309.5	2229	2301.5
PtC3H6	21.33	15.36	58.63	12.16	171.26	9.4	2330	2277	2309.5	2229	2301.5
PtC3H7	7.76	0.63	28.23	52.06	84.83	69.36	184.8	213.2	233.25	249.15	278.1
PtC3H8	612.8	218.97	676.86	471.1	506.23	1276.36	905.05	865.05	1080.05	1059.65	1700
PtC3H10	81.96	45.93	198.43	145.33	167.66	366.13	676	516.05	656.6	834.65	1138.5
PtC3H11	839.4	103.79	437.86	738.5	660.96	449.06	282.65	360.05	277.15	306.6	385.05
PtC3H12	314.59	23.51	273.03	282.66	355.96	279.8	72.34	86.875	78.29	59.67	48.955
PtC3H14	206.16	52.88	138.9	121.66	239.23	275.23	72.22	87.8	96.085	93.945	133
PtC3H15	1397.2	669.3	924.86	511.7	292.43	1591.7	47.585	44.545	38.73	34.545	69.54
PtC3H16	195.53	44.23	203.93	88.7	100.33	142.2	37.815	52.85	46.025	40.56	40.835
PtC3H17	94.9	16.12	81.63	59.56	213.83	189.93	173.15	183.35	118.38	194.9	241.75
PtC3H18	474.83	9.91	30.26	67.06	91.53	9477.96	121.95	102.885	119.835	484.55	634.85
PtC3H19	94.33	25.09	119.13	106.96	298.33	89.16	110.8	137.85	162.95	104.5	110.635
PtC3H21	176.96	65.8	323.59	82.06	160.86	191.13	273.6	235	333.55	216.5	285.45
PtC3H22	100.3	3.81	45.96	202.26	128.56	44.96	204.55	173.55	154.7	234.85	146.25
PtC3H23	191.73	39.19	179.13	251.76	165.13	47.86	258.4	272.25	211.35	316.15	194.75
PtC3H24	3099.36	571.17	738.93	2531.03	1696.9	233	558.35	698.65	768.65	749.25	1130
PtC3H26	595	82.8	631.13	442.06	697.1	96.49	652.6	757.9	604.7	916.65	917.95
PtC3H27	658.6	98.56	580.76	527.93	648.9	117.59	653	658.95	550.75	918.45	638.85
PtC3H30	518.36	38	239.03	41.53	129.53	261.53	70.75	81.005	72.41	96.845	68.525
PtC3H31	202.23	30.86	147.86	163.06	392.56	23.6	87.58	83.425	71.025	97.85	73.135
PtC3H32	11804.8	427.41	547.46	1961.9	1284.1	2896.86	456.05	513.75	390.75	537.7	462.4
PtC3H33	268.2	13.72	68.03	182.63	81.56	47.46	210.1	211	216.4	212.15	203.85
PtC3H35	2297.36	198.97	1016.5	301.13	215.1	1061.36	647.4	659.5	434.2	677.15	403.9
PtC3H37	76.89	23.55	153.26	64.23	108.96	165.43	84.025	101.125	76.795	101.805	70.625
PtC3H38	1082.56	89.65	1063.73	264.43	184.5	187.46	903.6	786.8	500.75	1131	1147.3
PtC3H39	877.5	237.76	1155.59	450.83	561.6	2157.96	869.55	678.75	564.6	761.3	800.35
PtC3H40	809.5	41.67	420.2	200.26	213.23	361.13	137.15	122.45	100.265	107.25	59.51
PtC3H43	1474.2	530.82	2669.1	27140.1	38179.4	549.73	66.94	75.475	57.5	67.725	46.265
PtC3H44	79.7	25.66	58.13	106.96	252.4	110.43	298.3	116.5	103.235	38.485	85.5
PtC3H46	34.36	7.56	30.03	81.03	275.43	46.53	0	0	0	0	0
PtC3H47	499.43	127.91	229.4	602.33	661.26	1103.96	88.865	109.805	67.24	166.1	97.225
PtC3H48	883.73	111.84	820.3	310.66	268.66	642.23	340.95	300.65	262.15	249.2	246.45
PtC3H49	366.23	29.19	472.9	369.6	429	141.9	429.9	419.4	393.95	373.2	367.75
PtC3H50	740.93	58.81	338.76	589.26	662.36	270.16	642.25	602.6	889.6	519.9	729.25
PtC3H51	573.86	47.07	297.33	17.36	37.96	99.53	112.65	100.435	111.205	88.565	124.55
PtC3H53	58.99	52.55	260.76	106.4	290.96	71.36	59.54	52.375	69.02	49.585	68.605
PtC3H54	159.89	37.18	280.9	127.66	159.93	183.33	48.63	51.86	66.285	50.45	55.625
PtC3H56	418.6	53.07	429	160.86	111.7	415.5	274.7	345.2	269.85	287.2	428.55
PtC3H57	103.96	24.28	81.33	95.53	186.26	29.13	277.35	322.95	269.15	242.15	230.35
PtC3H58	1369.1	177.81	799.43	1132.16	815.29	617.6	339.65	295.5	227.4	323.55	247.35
PtC3H59	423.76	43.42	406.06	246.29	195.33	448.2	537.4	565.9	408.75	380.85	602
PtC3H60	872.83	128.95	631.23	714.36	672.96	841.53	780.3	738.4	457.35	761	739.5
PtC3H61	95.66	13.7	92.5	177.7	82.13	130.79	421.25	371.25	331.25	309.75	347.1
PtC3H62	495.4	24.63	204.6	123	393.73	60.26	1492	1465.5	1507.5	1280.5	1142
PtC3H63	797.2	66.25	688.7	374.53	422.66	773.8	428.85	378.3	479.35	339.15	362.8
PtC3H65	137.66	17.75	176	285.86	347.8	143.46	173.05	141.6	218.8	223.65	262.2
PtC3H66	100.66	18.28	527.73	52.13	115.09	50.1	3638	3963.5	1950.5	2784	3674
PtC3H67	39.19	3.57	145.16	13.26	107.16	28.96	51.36	39.96	51.58	36.695	44.255
PtC3H68	4865.13	948.89	4824.16	596.73	341.3	7763.3	3638	3963.5	1950.5	2784	3674
PtC3H70	1635.8	192.83	1220.39	804.29	998.93	1505.53	317.4	298.6	224.85	367.6	330.5
PtC3H71	1428.4	206.82	1573.73	613.16	882.9	2778.63	411.7	378	230.2	402.15	311.15
PtC3H72	19710.6	561.69	8586.69	2557.43	2221.5	6959.6	1124.45	950.15	587.05	2065	2126.5
PtC3H73	1393.46	247.76	2041.36	167.43	390.83	1118.36	766.75	649.6	424.85	518.95	379.2
PtC3H74	2033.9	467.83	4332.23	1293.46	1097.8	3126.1	760.65	593.4	331.7	430.45	444.15
PtC3H75	1899.3	149.52	2568.29	1147.93	1014.53	2785.66	2868.5	2665.5	1459.5	1425.5	1623.5
PtC3H78	95.7	15.16	176.06	187.89	102.33	73.66	873.15	691.05	444.25	448.3	377.65
PtC3H81	64.89	21.77	189.8	145.33	101.36	214.6	175.95	161.45	184.05	127.9	129.7
PtC3H82	42.83	9.04	36.46	7.43	66.93	92.8	307.6	314.2	483.75	319.75	326.65
PtC3H83	288.76	23.76	197	320.8	357.26	117.56	1218	1077.5	911.7	845.75	852
PtC3H84	1744.23	164.08	1646.73	757.3	838.96	777.86	55.33	61.625	84.545	628.85	336.45
PtC3H85	247.16	14.93	301.5	38.56	141.86	48.46	186.7	207.75	221.9	212.15	264.15
PtC3H86	144.1	92.89	328.2	219.36	138.43	253.3	0	0	0	0	0
PtC3H87	3066.73	495.21	1505.59	665.36	532.23	5531	1363	1446	1002.4	1522	1310.5
PtC3H88	669.26	235.35	833.43	156.5	405.56	525.4	0	0	0	0	0
PtC3H89	193.56	34.78	117.6	30.23	201.83	42.2	43.71	54.17	54.775	71.46	44.125
PtC3H90	1736.1	345.29	756.2	422	528.76	396.5	2000	2072	2289	2172.5	2362.5
PtC3H91	302.66	21.57	186.43	134.3	111.13	81.3	1465	1155	1056.4	1401	1466.5

## Sheet: Data for drought
Poplus Microarray data (drought treated vs control) from GSE17223, GSE17230
Gene symbol	mature leaves						root apices
	C1L_EARa	CL_LMIb	CL_LMOc	S2L_EAR	SL-LMI	SL-LMO	CR-EAR	CR-LMI	CR-LMO	SR-EAR	SR-LMI	SR-LMO
PtC3H1	1.03	1.01	1.02	1	1	1	1	1.02	1.01	1.04	1.01	0.98
PtC3H2	1.04	0.99	0.99	1	1	1.01	1.01	1.44	1.09	1.18	1.09	1.01
PtC3H3	0.99	0.99	1	0.97	0.97	0.97	0.97	0.85	1.04	0.98	1.09	0.96
PtC3H4	1	1.02	1.02	0.99	1	1.02	1.02	1.12	1.12	1.06	1.13	1.03
PtC3H5	1	0.98	1	1.01	1	0.97	1	0.85	0.95	1.01	0.95	0.99
PtC3H6	1	1	1	1	1	1	0.99	1.02	1.06	0.98	1	0.96
PtC3H7	1.01	1	1.01	0.97	1	0.98	1	1.04	1.02	0.98	1	0.97
PtC3H8	1.02	1.01	0.98	1.01	1.03	1.01	1.02	1.15	1.06	1.04	1.06	1.07
PtC3H10	0.98	0.97	0.97	1.02	1.04	1	0.98	1.05	1.06	0.99	1.01	0.98
PtC3H11	0.98	1.01	0.92	1.01	1.01	0.99	1.1	1.12	0.98	1	0.92	1
PtC3H12	1.06	1.1	1.04	1.1	1.06	0.98	0.96	1.08	0.97	1.1	1	1.05
PtC3H14	1.02	0.94	1.04	1.02	1.04	1.05	1.07	1.06	1.02	1.09	1	1.03
PtC3H15	1	0.99	1.04	1	1.02	1.03	1.03	1.02	0.97	1.04	0.98	1.03
PtC3H16	0.98	0.96	0.98	1	0.99	1.01	0.97	0.99	1.01	1	0.94	0.99
PtC3H17	0.95	0.95	0.95	1	1	1.01	0.98	0.92	0.82	1.27	0.93	0.95
PtC3H18	1.01	1	1	1	1.01	1.08	0.96	0.95	0.91	0.98	0.85	0.92
PtC3H19	1.02	0.9	1.03	0.97	0.91	0.9	0.94	0.8	0.92	0.96	0.98	0.98
PtC3H21	0.97	1.09	1	1	1.02	1.02	0.99	1	1	1	1	0.98
PtC3H22	1	0.97	0.99	0.98	0.98	0.98	0.81	0.8	1.13	0.86	1	0.94
PtC3H23	0.99	0.95	0.98	0.96	0.97	0.96	1.04	0.91	1.23	0.89	1.12	0.96
PtC3H24	0.92	0.98	1.04	0.92	1.05	1.04	1.05	1.09	1.07	0.98	1.03	1.1
PtC3H26	1.04	1.05	1	1.01	1.01	1.01	1.13	1.27	1.24	1.01	1.19	1.11
PtC3H27	1.01	1.04	1.01	0.99	0.99	0.99	1.02	1.15	1.09	0.93	1.08	1.02
PtC3H30	1.03	1.02	1.04	1.02	1.03	1.05	1.06	1.2	1.18	0.95	1.12	1.05
PtC3H31	1.02	1.03	0.92	1.02	1.01	0.99	1.06	1.12	1.11	0.96	1.05	0.96
PtC3H32	1.04	0.97	0.94	1.11	1.01	1.01	1.04	1.03	1.09	1.05	1.04	1.08
PtC3H33	1.06	0.96	0.97	1.07	1.01	0.98	1.06	0.96	1.2	0.96	1.17	1.16
PtC3H35	1.03	0.98	1	1	1.03	1.04	0.99	1	1	1.05	1.02	1.02
PtC3H37	1.02	1.01	0.98	1.02	1.03	1.02	1.01	1	1.03	1.02	0.94	0.99
PtC3H38	1.02	0.95	0.98	1.01	0.99	1.03	1.14	0.89	0.98	1.13	0.93	0.96
PtC3H39	0.99	0.93	1.04	1.02	1.03	1.02	0.97	0.96	0.92	1.02	0.98	1
PtC3H40	0.98	0.92	0.87	1.02	1.08	1	1.02	1.01	0.94	1.12	0.95	1.05
PtC3H43	0.98	1	0.96	0.99	1	0.97	1.03	1.01	0.98	1.05	0.99	1
PtC3H44	1.08	1.18	1.01	0.9	0.95	0.97	1	1	1	0.97	0.97	0.98
PtC3H46	1	1	1	1	1	1	1.02	1.02	1.02	0.96	1.01	1.02
PtC3H47	1.07	1.07	1.02	0.96	1	1	1.01	1.02	0.98	1.04	1.01	1
PtC3H48	1	1.01	1.01	1.06	1.04	1.07	0.97	0.95	0.92	1.07	0.94	1.02
PtC3H49	1.02	1.09	0.98	1.01	0.98	1.02	1.03	0.91	0.95	0.97	1.01	0.9
PtC3H50	0.98	1.06	0.99	0.99	1	0.99	0.95	0.92	0.89	0.96	0.94	0.93
PtC3H51	0.94	1.03	0.98	0.99	0.98	0.94	1.1	1.19	1.02	0.95	0.92	1.07
PtC3H53	1	1.13	1.28	1	1.01	1.01	1.21	1.01	1.01	1	1	0.99
PtC3H54	1.06	1.14	1.07	1.24	0.97	0.97	0.85	0.97	0.97	0.84	1.02	0.91
PtC3H56	0.91	1.01	1.01	1	1.06	0.95	1.03	0.98	0.97	1.05	0.99	1.06
PtC3H57	1.01	0.99	0.99	1	1.01	1	1	1.03	1.02	1.01	1.01	0.98
PtC3H58	0.97	0.99	0.98	1	1	0.97	1	0.99	1.01	1	0.97	0.97
PtC3H59	1.24	1.33	1.04	0.96	0.99	0.95	1.02	1.66	1.27	0.81	1.67	1.04
PtC3H60	1	1	0.96	1	1	0.99	0.97	1.05	1.03	0.95	1	0.96
PtC3H61	0.94	0.98	0.95	0.99	1.01	0.97	1.13	1.17	1.29	0.96	1.15	1.05
PtC3H62	1.02	1	1	1	0.97	0.96	0.92	0.86	0.96	0.95	0.97	0.98
PtC3H63	1.04	1.03	1.02	1.01	0.96	1	1	0.93	0.95	1.02	1	1
PtC3H65	1.02	1.03	1	1	1.02	0.94	1.13	1.13	1.16	1.06	1.05	1.04
PtC3H66	1	0.96	0.91	1.01	1.01	1.02	0.98	1	1.03	0.98	1.03	0.98
PtC3H67	1.04	1	1	1.08	1	1.06	1.01	1.01	1.08	0.97	1.06	0.97
PtC3H68	0.96	0.96	0.97	1	1	1.03	1.04	1.01	0.99	1.05	1.01	1.01
PtC3H70	1	0.99	1.03	1	0.99	0.97	1.03	1.05	0.98	1.03	1	1.03
PtC3H71	1.01	0.98	1.02	1	1.01	1.01	1	0.98	0.97	1	0.99	0.99
PtC3H72	0.97	0.96	0.99	1	1	1.02	1.12	0.91	1.01	1.14	1.02	1.05
PtC3H73	1.01	1.02	1.04	1	0.99	0.99	0.95	0.97	0.99	0.92	1	0.95
PtC3H74	1.01	1	1	1.02	1.01	1.01	0.95	0.91	0.92	0.98	0.93	0.97
PtC3H75	0.99	0.98	0.99	1.02	0.98	0.98	0.94	0.87	0.89	0.96	0.91	0.94
PtC3H78	1.05	0.99	1.01	1	1.02	1.01	0.96	0.97	1.02	0.92	1.01	0.94
PtC3H81	1	1	1	1	1	1.01	1.01	1	1	1	1	1
PtC3H82	1	1	1.19	1	1.02	1.02	1.2	1.04	1.12	1.04	1.03	1
PtC3H83	1	1.01	1	0.94	0.93	0.92	1.02	0.83	0.99	1.03	1	0.98
PtC3H84	1.04	0.96	0.91	0.97	0.89	0.91	1.02	1.27	1.08	1.06	1.24	1.03
PtC3H85	1.09	1.11	1.04	1	1.02	1.05	1.07	1.16	1.21	0.9	1.15	1.08
PtC3H86	1.05	1	1.04	1.01	0.99	1.01	0.99	1	1	1	0.99	1.02
PtC3H87	0.99	1.01	1.01	1.02	1.02	1.02	0.99	1.04	1	0.99	1.02	1.02
PtC3H88	0.99	1.02	1	1.01	1.05	1.01	0.95	0.96	0.88	1.08	0.99	1.02
PtC3H89	0.98	0.9	1.04	1.01	1.01	0.92	1.02	1.04	1.03	1.02	0.97	1.08
PtC3H90	1.05	1.02	1.03	1.02	1.01	1.06	1.17	1.21	1.13	1.12	1.15	1.17
PtC3H91	1.02	1.01	0.98	1.02	0.98	1	1.18	0.9	1.31	0.97	1.19	1
Note: in the experiment of drought treatment,1,Carpaccio cultivar；2,Soligo cultivar
a, EAR : Early response to water deficit.
b, LMI : Acclimated response to mild water deficit.
c, LMO : Acclimated response to moderate water deficit
