# Supplementary material for: Comprehensive analysis of CCCH zinc finger family in poplar (Populus trichocarpa)
Source: BMC Genomics. 2012 Jun 18;13:253. doi: 10.1186/1471-2164-13-253 (PMC3427045; doi:10.1186/1471-2164-13-253)
Supplement: Additional file 6 — Primer sequences of 12 selected Populus CCCH genes for RT-qPCR analysis. The sequence, length, Tm, GC% and product sizes of primers used for RT-qPCR. [file 1471-2164-13-253-S6.xls]

## Sheet: Sheet1
Primer sequences of 12 selected Populus CCCH genes for RT-qPCR analysis
Gene	Orientation	Primer Sequence (5'->3')	Length	Tm	GC%	Product length
PtC3H7	Forward	GGGTGTGATGAGGATGATGATTGGG	25	57.2	52	173
	Reverse	GGAGGAAGAGGATTTGATGTGGGCC	25	59.1	56
PtC3H8	Forward	ACACGCAGCCAAACGGGGTG	20	60.5	65	89
	Reverse	TGTCGCTCCGGTAGGTGTGGA	21	59.3	61.9
PtC3H10	Forward	TCCCTGGGATCTCTCTGCGCT	21	58.8	61.9	129
	Reverse	ACTCCACTTCCGAGTTCAAAGACCT	25	57.6	48
PtC3H14	Forward	ACATATCAGCTACGGCGGCGG	21	59.1	61.9	95
	Reverse	TTCGTGGGCCCCGAGTCGAG	20	60.6	70
PtC3H17	Forward	CTGGATCGGAAATAGCCGC	19	62	57.9	127
	Reverse	GAGCAAACTGACAATGGTTACC	22	58.6	45.5
PtC3H18	Forward	CCATTGAGAGAAGGAACAGTG	21	57.4	47.6	120
	Reverse	TCACATTACCAGAAACCGC	19	57.1	47.4
PtC3H32	Forward	TGCAGCTCACCTCCTCCTCATT	22	57.4	54.6	153
	Reverse	GCACATACCCAAGTCCTATGAGCG	24	57.4	54.2
PtC3H33	Forward	ACAGCTCACCACTCCCTTCCTCC	23	59.6	60.9	171
	Reverse	AGCCTGTGCACATACCCAAGTCC	23	58.9	56.5
PtC3H35	Forward	GTGCGGTGGTCCCGAGCAAT	20	59.7	65	161
	Reverse	GCCTTCAGCATCGTTGTTGGCA	22	58.6	54.6
PtC3H38	Forward	AGAAATCTGGGAAGAGGGGTTGGCG	25	60.5	56	159
	Reverse	GAGAACCTGCACTGGCTTTTCCTT	24	57.6	50
PtC3H51	Forward	TTCTGTCAAAATGAGTGGGAGTGGC	25	57.5	48	168
	Reverse	GCAGCTTCAGGTGGGAGCCAG	21	59.7	66.7
PtC3H72	Forward	ACCGCATGCTATGTGCAAACCA	22	57.8	50	175
	Reverse	GTGCCGTCAGGGAGTCGAGC	20	59.5	70
